# Supplementary material for: 2-[3-((Z)-2-{4-[Bis(2-chloro­eth­yl)amino]­phen­yl}ethen­yl)-5,5-dimethyl­cyclo­hex-2-en-1-yl­idene]propane­dinitrile
Source: Acta Crystallogr Sect E Struct Rep Online. 2010 Dec 15;67(Pt 1):o124. doi: 10.1107/S1600536810051068 (PMC3050295; doi:10.1107/S1600536810051068)
Supplement: Supplementary file 1 [file e-67-0o124-sup1.cif]

##############################################################################
###                                                                        ###
###        Electronic paper (Acta Crystallographica Section E)             ###
###                                                                        ###
##############################################################################
#                                                                            #
# This CIF contains the data in a paper accepted for publication in Acta     #
# Crystallographica Section E. It conforms to the requirements of Notes      #
# for Authors for Section E, and has been peer reviewed under the auspices   #
# of the IUCr Commission on Journals.                                        #
#                                                                            #
# Full details of the Crystallographic Information File format               #
# are given in the paper "The Crystallographic Information File (CIF):       #
# a New Standard Archive File for Crystallography" by S. R. Hall, F. H.      #
# Allen and I. D. Brown [Acta Cryst. (1991), A47, 655-685].                  #
#                                                                            #
# The current version of the core CIF dictionary is obtainable from          #
# ftp://ftp.iucr.org/pub/cif_core.dic. The current version number is 2.4.    #
#                                                                            #
# Software is freely available for graphical display of the structure(s) in  #
# this CIF.  For information consult the CIF home page http://www.iucr.org/  #
# cif/home.html                                                              #
#                                                                            #
# This file may be used for bona fide research purposes within the           #
# scientific community so long as proper attribution is given to the journal # 
# article from which it was obtained.                                        #
#                                                                            #
##############################################################################
                                             
data_I
_audit_creation_method     SHELXL-97
_chemical_name_systematic
;
2-[3-((<i>Z</i>)-2-{4-[Bis(2-chloroethyl)amino]phenyl}ethenyl)-5,5-
dimethylcyclohex-2-en-1-ylidene]propanedinitrile
;
_chemical_name_common     ?
_chemical_formula_moiety     'C23 H25 Cl2 N3'
_chemical_formula_sum     'C23 H25 Cl2 N3'
_chemical_formula_iupac     'C23 H25 Cl2 N3'
_chemical_formula_weight     414.36
_chemical_melting_point     462(2)
_symmetry_cell_setting     triclinic
_symmetry_space_group_name_H-M     'P -1'
_symmetry_space_group_name_Hall     '-P 1'
loop_
    _symmetry_equiv_pos_as_xyz
    'x, y, z'
    '-x, -y, -z'
_cell_length_a     9.106(7)
_cell_length_b     10.819(9)
_cell_length_c     13.325(4)
_cell_angle_alpha     70.052(6)
_cell_angle_beta     70.020(10)
_cell_angle_gamma     65.110(10)
_cell_volume     1088.8(13)
_cell_formula_units_Z     2
_cell_measurement_reflns_used     3172
_cell_measurement_theta_min     2.402
_cell_measurement_theta_max     28.337
_cell_measurement_temperature     295(2)
_exptl_crystal_description     block
_exptl_crystal_colour     red
_exptl_crystal_size_max     0.25
_exptl_crystal_size_mid     0.20
_exptl_crystal_size_min     0.15
_exptl_crystal_density_diffrn     1.264
_exptl_crystal_density_meas     ?
_exptl_crystal_density_method     'not measured'
_exptl_crystal_F_000     436
_exptl_absorpt_coefficient_mu     0.311
_exptl_absorpt_correction_type     multi-scan
_exptl_absorpt_process_details     '(SADABS; Bruker, 2000)'
_exptl_absorpt_correction_T_min     0.9262
_exptl_absorpt_correction_T_max     0.9548
_exptl_special_details
;
;
_diffrn_ambient_temperature     295(2)
_diffrn_radiation_type     MoK\a
_diffrn_radiation_wavelength     0.71073
_diffrn_radiation_source     'fine-focus sealed tube'
_diffrn_radiation_monochromator     graphite
_diffrn_measurement_device_type     'Bruker SMART CCD area-detector'
_diffrn_measurement_method     'phi and omega scans'
_diffrn_detector_area_resol_mean     ?
_diffrn_reflns_number     5376
_diffrn_reflns_av_R_equivalents     0.1076
_diffrn_reflns_av_sigmaI/netI     0.0702
_diffrn_reflns_theta_min     1.67
_diffrn_reflns_theta_max     25.00
_diffrn_reflns_theta_full     25.00
_diffrn_measured_fraction_theta_max     0.965
_diffrn_measured_fraction_theta_full     0.965
_diffrn_reflns_limit_h_min     -10
_diffrn_reflns_limit_h_max     9
_diffrn_reflns_limit_k_min     -12
_diffrn_reflns_limit_k_max     12
_diffrn_reflns_limit_l_min     -15
_diffrn_reflns_limit_l_max     15
_diffrn_standards_number     ?
_diffrn_standards_interval_count     ?
_diffrn_standards_interval_time     ?
_diffrn_standards_decay_%     ?
_refine_special_details
;
Refinement of <i>F</i>^2^ against ALL reflections. The weighted <i>R</i>-factor
<i>wR</i> and goodness of fit <i>S</i> are based on <i>F</i>^2^, conventional
<i>R</i>-factors <i>R</i> are based on <i>F</i>, with <i>F</i> set to zero for
negative <i>F</i>^2^. The threshold expression of <i>F</i>^2^ >
\s(<i>F</i>^2^) is used only for calculating <i>R</i>-factors(gt) <i>etc</i>.
and is not relevant to the choice of reflections for refinement.
<i>R</i>-factors based on <i>F</i>^2^ are statistically about twice as large
as those based on <i>F</i>, and <i>R</i>- factors based on ALL data will be
even larger.
;
_reflns_number_total     3695
_reflns_number_gt     3130
_reflns_threshold_expression     I>2sigma(I)
_refine_ls_structure_factor_coef     Fsqd
_refine_ls_matrix_type     full
_refine_ls_R_factor_all     0.0595
_refine_ls_R_factor_gt     0.0519
_refine_ls_wR_factor_gt     0.1427
_refine_ls_wR_factor_ref     0.1491
_refine_ls_goodness_of_fit_ref     1.084
_refine_ls_restrained_S_all     1.084
_refine_ls_number_reflns     3695
_refine_ls_number_parameters     253
_refine_ls_number_restraints     0
_refine_ls_hydrogen_treatment     constr
_refine_ls_weighting_scheme     calc
_refine_ls_weighting_details
         'calc w=1/[\s^2^(Fo^2^)+(0.0923P)^2^+0.0577P] where P=(Fo^2^+2Fc^2^)/3'
_atom_sites_solution_hydrogens     geom
_atom_sites_solution_primary     direct
_atom_sites_solution_secondary     difmap
_refine_ls_shift/su_max     0.000
_refine_ls_shift/su_mean     0.000
_refine_diff_density_max     0.395
_refine_diff_density_min     -0.449
_refine_ls_extinction_method     none
_refine_ls_extinction_coef     ?
loop_
    _atom_type_symbol
    _atom_type_description
    _atom_type_scat_dispersion_real
    _atom_type_scat_dispersion_imag
    _atom_type_scat_source
    'C' 'C' 0.0033 0.0016
                         'International Tables Vol C Tables 4.2.6.8 and 6.1.1.4'
    'H' 'H' 0.0000 0.0000
                         'International Tables Vol C Tables 4.2.6.8 and 6.1.1.4'
    'N' 'N' 0.0061 0.0033
                         'International Tables Vol C Tables 4.2.6.8 and 6.1.1.4'
    'Cl' 'Cl' 0.1484 0.1585
                         'International Tables Vol C Tables 4.2.6.8 and 6.1.1.4'
_computing_data_collection     'SMART (Bruker, 2000)'
_computing_cell_refinement     'SMART (Bruker, 2000)'
_computing_data_reduction     'SAINT (Bruker, 2000)'
_computing_structure_solution     'SHELXS97 (Sheldrick, 2008)'
_computing_structure_refinement     'SHELXL97 (Sheldrick, 2008)'
_computing_molecular_graphics     'SHELXTL (Sheldrick, 2008)'
_computing_publication_material     'SHELXTL (Sheldrick, 2008)'
loop_
    _atom_site_type_symbol
    _atom_site_label
    _atom_site_fract_x
    _atom_site_fract_y
    _atom_site_fract_z
    _atom_site_U_iso_or_equiv
    _atom_site_adp_type
    _atom_site_calc_flag
    _atom_site_refinement_flags
    _atom_site_occupancy
    _atom_site_disorder_assembly
    _atom_site_disorder_group
    Cl Cl1 0.94296(7) 0.45978(6) 0.17603(5) 0.0391(2) Uani d . 1 . .
    Cl Cl2 1.69804(7) 0.19448(6) 0.30464(5) 0.0455(2) Uani d . 1 . .
    N N1 1.2573(2) 0.45672(17) 0.23659(13) 0.0238(4) Uani d . 1 . .
    C C6 0.8407(2) 0.95499(19) 0.75122(15) 0.0215(4) Uani d . 1 . .
    H H6A 0.9244 0.8771 0.7786 0.026 Uiso calc R 1 . .
    C C7 0.8134(2) 0.9638(2) 0.65538(15) 0.0208(4) Uani d . 1 . .
    C C14 1.1692(2) 0.55189(19) 0.30229(15) 0.0216(4) Uani d . 1 . .
    C C5 0.7456(2) 1.0609(2) 0.81253(15) 0.0210(4) Uani d . 1 . .
    C C12 0.9649(2) 0.7739(2) 0.33495(16) 0.0231(4) Uani d . 1 . .
    H H12A 0.8866 0.8586 0.3097 0.028 Uiso calc R 1 . .
    C C10 0.9014(2) 0.8540(2) 0.50045(16) 0.0224(4) Uani d . 1 . .
    H H10A 0.8225 0.9330 0.4692 0.027 Uiso calc R 1 . .
    C C16 1.1131(2) 0.6197(2) 0.47076(16) 0.0229(4) Uani d . 1 . .
    H H16A 1.1352 0.5974 0.5392 0.027 Uiso calc R 1 . .
    C C11 0.9938(2) 0.7485(2) 0.43735(15) 0.0215(4) Uani d . 1 . .
    C C9 0.9138(2) 0.8536(2) 0.59796(16) 0.0222(4) Uani d . 1 . .
    H H9A 0.9928 0.7767 0.6308 0.027 Uiso calc R 1 . .
    C C13 1.0470(2) 0.6794(2) 0.26958(15) 0.0231(4) Uani d . 1 . .
    H H13 1.0211 0.7003 0.2026 0.028 Uiso calc R 1 . .
    C C21 0.7696(2) 1.0458(2) 0.91198(16) 0.0240(4) Uani d . 1 . .
    C C23 0.6733(3) 1.1514(2) 0.97320(16) 0.0281(5) Uani d . 1 . .
    C C15 1.1987(2) 0.5248(2) 0.40534(16) 0.0229(4) Uani d . 1 . .
    H H15A 1.2781 0.4407 0.4302 0.028 Uiso calc R 1 . .
    C C4 0.6212(2) 1.1924(2) 0.76371(16) 0.0238(4) Uani d . 1 . .
    H H4A 0.6762 1.2596 0.7189 0.029 Uiso calc R 1 . .
    H H4B 0.5353 1.2329 0.8223 0.029 Uiso calc R 1 . .
    C C19 1.3873(2) 0.3277(2) 0.27018(16) 0.0241(4) Uani d . 1 . .
    H H19A 1.4040 0.2599 0.2312 0.029 Uiso calc R 1 . .
    H H19B 1.3531 0.2894 0.3481 0.029 Uiso calc R 1 . .
    N N3 0.5935(3) 1.2370(2) 1.02102(15) 0.0399(5) Uani d . 1 . .
    C C8 0.6800(2) 1.0893(2) 0.60875(16) 0.0252(4) Uani d . 1 . .
    H H8A 0.6307 1.0594 0.5713 0.030 Uiso calc R 1 . .
    H H8B 0.7312 1.1548 0.5544 0.030 Uiso calc R 1 . .
    C C3 0.5410(2) 1.1659(2) 0.69367(16) 0.0236(4) Uani d . 1 . .
    C C17 1.2492(3) 0.4899(2) 0.12292(16) 0.0261(5) Uani d . 1 . .
    H H17A 1.3614 0.4675 0.0772 0.031 Uiso calc R 1 . .
    H H17B 1.1921 0.5898 0.1000 0.031 Uiso calc R 1 . .
    C C18 1.1606(3) 0.4119(2) 0.10506(18) 0.0323(5) Uani d . 1 . .
    H H18A 1.2152 0.3121 0.1304 0.039 Uiso calc R 1 . .
    H H18B 1.1691 0.4308 0.0271 0.039 Uiso calc R 1 . .
    N N2 0.9835(3) 0.8257(2) 0.99930(16) 0.0436(5) Uani d . 1 . .
    C C22 0.8897(3) 0.9239(2) 0.96049(16) 0.0290(5) Uani d . 1 . .
    C C20 1.5502(2) 0.3513(2) 0.24686(18) 0.0286(5) Uani d . 1 . .
    H H20A 1.5316 0.4267 0.2785 0.034 Uiso calc R 1 . .
    H H20B 1.5926 0.3778 0.1682 0.034 Uiso calc R 1 . .
    C C1 0.4348(3) 1.3060(2) 0.63482(18) 0.0342(5) Uani d . 1 . .
    H H1A 0.5036 1.3608 0.5891 0.051 Uiso calc R 1 . .
    H H1B 0.3498 1.3553 0.6880 0.051 Uiso calc R 1 . .
    H H1C 0.3839 1.2901 0.5902 0.051 Uiso calc R 1 . .
    C C2 0.4306(3) 1.0779(2) 0.76748(19) 0.0338(5) Uani d . 1 . .
    H H2A 0.3449 1.1278 0.8200 0.051 Uiso calc R 1 . .
    H H2B 0.4975 0.9902 0.8053 0.051 Uiso calc R 1 . .
    H H2C 0.3807 1.0607 0.7231 0.051 Uiso calc R 1 . .
loop_
    _atom_site_aniso_label
    _atom_site_aniso_U_11
    _atom_site_aniso_U_22
    _atom_site_aniso_U_33
    _atom_site_aniso_U_12
    _atom_site_aniso_U_13
    _atom_site_aniso_U_23
    Cl1 0.0324(3) 0.0429(4) 0.0442(4) -0.0126(3) -0.0161(3) -0.0062(3)
    Cl2 0.0276(3) 0.0419(4) 0.0561(4) -0.0014(3) -0.0205(3) -0.0012(3)
    N1 0.0230(9) 0.0203(8) 0.0260(9) -0.0007(7) -0.0093(7) -0.0077(7)
    C6 0.0148(9) 0.0188(9) 0.0262(10) -0.0013(8) -0.0050(8) -0.0051(8)
    C7 0.0155(9) 0.0237(10) 0.0215(10) -0.0078(8) -0.0010(8) -0.0052(8)
    C14 0.0192(10) 0.0201(10) 0.0264(11) -0.0076(8) -0.0039(8) -0.0066(8)
    C5 0.0155(9) 0.0218(10) 0.0230(10) -0.0066(8) -0.0007(8) -0.0054(8)
    C12 0.0176(9) 0.0205(10) 0.0306(11) -0.0027(8) -0.0090(8) -0.0068(8)
    C10 0.0168(9) 0.0211(10) 0.0279(11) -0.0054(8) -0.0036(8) -0.0069(8)
    C16 0.0228(10) 0.0234(10) 0.0207(10) -0.0066(8) -0.0051(8) -0.0048(8)
    C11 0.0166(9) 0.0226(10) 0.0245(10) -0.0068(8) -0.0030(8) -0.0062(8)
    C9 0.0144(9) 0.0228(10) 0.0251(10) -0.0034(8) -0.0035(8) -0.0055(8)
    C13 0.0203(10) 0.0258(10) 0.0229(10) -0.0040(8) -0.0089(8) -0.0066(8)
    C21 0.0236(10) 0.0220(10) 0.0227(10) -0.0050(8) -0.0049(8) -0.0049(8)
    C23 0.0296(11) 0.0281(11) 0.0225(10) -0.0079(9) -0.0051(9) -0.0048(9)
    C15 0.0199(10) 0.0184(10) 0.0255(10) -0.0037(8) -0.0084(8) 0.0002(8)
    C4 0.0214(10) 0.0216(10) 0.0242(10) -0.0032(8) -0.0037(8) -0.0072(8)
    C19 0.0236(10) 0.0188(10) 0.0275(10) -0.0040(8) -0.0065(8) -0.0064(8)
    N3 0.0463(12) 0.0337(11) 0.0319(10) -0.0050(9) -0.0035(9) -0.0153(9)
    C8 0.0226(10) 0.0261(10) 0.0257(10) -0.0040(9) -0.0081(8) -0.0076(8)
    C3 0.0169(9) 0.0238(10) 0.0255(10) -0.0028(8) -0.0058(8) -0.0047(8)
    C17 0.0270(10) 0.0221(10) 0.0248(10) -0.0039(9) -0.0059(9) -0.0060(8)
    C18 0.0338(12) 0.0320(11) 0.0313(11) -0.0044(10) -0.0137(10) -0.0105(9)
    N2 0.0468(12) 0.0374(11) 0.0357(11) 0.0032(10) -0.0214(10) -0.0062(9)
    C22 0.0338(12) 0.0310(12) 0.0206(10) -0.0080(10) -0.0058(9) -0.0085(9)
    C20 0.0230(10) 0.0258(11) 0.0326(11) -0.0032(9) -0.0097(9) -0.0048(9)
    C1 0.0275(11) 0.0303(12) 0.0360(12) 0.0020(9) -0.0116(10) -0.0081(10)
    C2 0.0190(10) 0.0352(12) 0.0431(13) -0.0079(9) -0.0035(9) -0.0097(10)
_geom_special_details
;
All e.s.d.'s (except the e.s.d. in the dihedral angle between two l.s. planes)
are estimated using the full covariance matrix. The cell e.s.d.'s are taken
into account individually in the estimation of e.s.d.'s in distances, angles
and torsion angles; correlations between e.s.d.'s in cell parameters are only
used when they are defined by crystal symmetry. An approximate (isotropic)
treatment of cell e.s.d.'s is used for estimating e.s.d.'s involving l.s.
planes.
;
loop_
    _geom_bond_atom_site_label_1
    _geom_bond_atom_site_label_2
    _geom_bond_site_symmetry_2
    _geom_bond_distance
    _geom_bond_publ_flag
    Cl1 C18 . 1.811(3) ?
    Cl2 C20 . 1.783(2) ?
    N1 C14 . 1.382(3) ?
    N1 C19 . 1.448(2) ?
    N1 C17 . 1.453(2) ?
    C6 C7 . 1.347(3) ?
    C6 C5 . 1.432(3) ?
    C6 H6A . 0.9300 ?
    C7 C9 . 1.438(3) ?
    C7 C8 . 1.503(3) ?
    C14 C15 . 1.398(3) ?
    C14 C13 . 1.400(3) ?
    C5 C21 . 1.360(3) ?
    C5 C4 . 1.499(3) ?
    C12 C13 . 1.372(3) ?
    C12 C11 . 1.391(3) ?
    C12 H12A . 0.9300 ?
    C10 C9 . 1.340(3) ?
    C10 C11 . 1.442(3) ?
    C10 H10A . 0.9300 ?
    C16 C15 . 1.376(3) ?
    C16 C11 . 1.398(3) ?
    C16 H16A . 0.9300 ?
    C9 H9A . 0.9300 ?
    C13 H13 . 0.9300 ?
    C21 C22 . 1.428(3) ?
    C21 C23 . 1.430(3) ?
    C23 N3 . 1.146(3) ?
    C15 H15A . 0.9300 ?
    C4 C3 . 1.520(3) ?
    C4 H4A . 0.9700 ?
    C4 H4B . 0.9700 ?
    C19 C20 . 1.520(3) ?
    C19 H19A . 0.9700 ?
    C19 H19B . 0.9700 ?
    C8 C3 . 1.532(3) ?
    C8 H8A . 0.9700 ?
    C8 H8B . 0.9700 ?
    C3 C1 . 1.523(3) ?
    C3 C2 . 1.542(3) ?
    C17 C18 . 1.504(3) ?
    C17 H17A . 0.9700 ?
    C17 H17B . 0.9700 ?
    C18 H18A . 0.9700 ?
    C18 H18B . 0.9700 ?
    N2 C22 . 1.135(3) ?
    C20 H20A . 0.9700 ?
    C20 H20B . 0.9700 ?
    C1 H1A . 0.9600 ?
    C1 H1B . 0.9600 ?
    C1 H1C . 0.9600 ?
    C2 H2A . 0.9600 ?
    C2 H2B . 0.9600 ?
    C2 H2C . 0.9600 ?
loop_
    _geom_angle_atom_site_label_1
    _geom_angle_atom_site_label_2
    _geom_angle_atom_site_label_3
    _geom_angle_site_symmetry_1
    _geom_angle_site_symmetry_3
    _geom_angle
    _geom_angle_publ_flag
    C14 N1 C19 . . 121.33(16) ?
    C14 N1 C17 . . 122.58(16) ?
    C19 N1 C17 . . 115.10(15) ?
    C7 C6 C5 . . 122.55(17) ?
    C7 C6 H6A . . 118.7 ?
    C5 C6 H6A . . 118.7 ?
    C6 C7 C9 . . 119.65(17) ?
    C6 C7 C8 . . 119.76(17) ?
    C9 C7 C8 . . 120.58(16) ?
    N1 C14 C15 . . 121.12(17) ?
    N1 C14 C13 . . 122.14(17) ?
    C15 C14 C13 . . 116.74(17) ?
    C21 C5 C6 . . 121.30(18) ?
    C21 C5 C4 . . 119.90(17) ?
    C6 C5 C4 . . 118.78(16) ?
    C13 C12 C11 . . 122.83(18) ?
    C13 C12 H12A . . 118.6 ?
    C11 C12 H12A . . 118.6 ?
    C9 C10 C11 . . 128.83(18) ?
    C9 C10 H10A . . 115.6 ?
    C11 C10 H10A . . 115.6 ?
    C15 C16 C11 . . 121.91(18) ?
    C15 C16 H16A . . 119.0 ?
    C11 C16 H16A . . 119.0 ?
    C12 C11 C16 . . 115.97(17) ?
    C12 C11 C10 . . 118.97(17) ?
    C16 C11 C10 . . 125.06(17) ?
    C10 C9 C7 . . 124.63(18) ?
    C10 C9 H9A . . 117.7 ?
    C7 C9 H9A . . 117.7 ?
    C12 C13 C14 . . 120.96(17) ?
    C12 C13 H13 . . 119.5 ?
    C14 C13 H13 . . 119.5 ?
    C5 C21 C22 . . 121.90(18) ?
    C5 C21 C23 . . 121.02(18) ?
    C22 C21 C23 . . 117.08(17) ?
    N3 C23 C21 . . 178.5(2) ?
    C16 C15 C14 . . 121.56(17) ?
    C16 C15 H15A . . 119.2 ?
    C14 C15 H15A . . 119.2 ?
    C5 C4 C3 . . 112.19(16) ?
    C5 C4 H4A . . 109.2 ?
    C3 C4 H4A . . 109.2 ?
    C5 C4 H4B . . 109.2 ?
    C3 C4 H4B . . 109.2 ?
    H4A C4 H4B . . 107.9 ?
    N1 C19 C20 . . 111.41(16) ?
    N1 C19 H19A . . 109.3 ?
    C20 C19 H19A . . 109.3 ?
    N1 C19 H19B . . 109.3 ?
    C20 C19 H19B . . 109.3 ?
    H19A C19 H19B . . 108.0 ?
    C7 C8 C3 . . 114.66(16) ?
    C7 C8 H8A . . 108.6 ?
    C3 C8 H8A . . 108.6 ?
    C7 C8 H8B . . 108.6 ?
    C3 C8 H8B . . 108.6 ?
    H8A C8 H8B . . 107.6 ?
    C4 C3 C1 . . 108.99(17) ?
    C4 C3 C8 . . 108.14(16) ?
    C1 C3 C8 . . 109.44(16) ?
    C4 C3 C2 . . 109.59(17) ?
    C1 C3 C2 . . 109.60(17) ?
    C8 C3 C2 . . 111.03(17) ?
    N1 C17 C18 . . 112.94(17) ?
    N1 C17 H17A . . 109.0 ?
    C18 C17 H17A . . 109.0 ?
    N1 C17 H17B . . 109.0 ?
    C18 C17 H17B . . 109.0 ?
    H17A C17 H17B . . 107.8 ?
    C17 C18 Cl1 . . 112.66(15) ?
    C17 C18 H18A . . 109.1 ?
    Cl1 C18 H18A . . 109.1 ?
    C17 C18 H18B . . 109.1 ?
    Cl1 C18 H18B . . 109.1 ?
    H18A C18 H18B . . 107.8 ?
    N2 C22 C21 . . 178.7(2) ?
    C19 C20 Cl2 . . 109.49(15) ?
    C19 C20 H20A . . 109.8 ?
    Cl2 C20 H20A . . 109.8 ?
    C19 C20 H20B . . 109.8 ?
    Cl2 C20 H20B . . 109.8 ?
    H20A C20 H20B . . 108.2 ?
    C3 C1 H1A . . 109.5 ?
    C3 C1 H1B . . 109.5 ?
    H1A C1 H1B . . 109.5 ?
    C3 C1 H1C . . 109.5 ?
    H1A C1 H1C . . 109.5 ?
    H1B C1 H1C . . 109.5 ?
    C3 C2 H2A . . 109.5 ?
    C3 C2 H2B . . 109.5 ?
    H2A C2 H2B . . 109.5 ?
    C3 C2 H2C . . 109.5 ?
    H2A C2 H2C . . 109.5 ?
    H2B C2 H2C . . 109.5 ?
loop_
    _geom_torsion_atom_site_label_1
    _geom_torsion_atom_site_label_2
    _geom_torsion_atom_site_label_3
    _geom_torsion_atom_site_label_4
    _geom_torsion_site_symmetry_1
    _geom_torsion_site_symmetry_2
    _geom_torsion_site_symmetry_3
    _geom_torsion_site_symmetry_4
    _geom_torsion
    _geom_torsion_publ_flag
    C5 C6 C7 C9 . . . . 179.91(16) ?
    C5 C6 C7 C8 . . . . 0.6(3) ?
    C19 N1 C14 C15 . . . . -2.1(3) ?
    C17 N1 C14 C15 . . . . -170.09(17) ?
    C19 N1 C14 C13 . . . . 177.77(17) ?
    C17 N1 C14 C13 . . . . 9.8(3) ?
    C7 C6 C5 C21 . . . . 176.34(18) ?
    C7 C6 C5 C4 . . . . -5.5(3) ?
    C13 C12 C11 C16 . . . . 0.1(3) ?
    C13 C12 C11 C10 . . . . -179.90(17) ?
    C15 C16 C11 C12 . . . . 1.1(3) ?
    C15 C16 C11 C10 . . . . -178.87(18) ?
    C9 C10 C11 C12 . . . . -177.25(19) ?
    C9 C10 C11 C16 . . . . 2.7(3) ?
    C11 C10 C9 C7 . . . . -179.01(17) ?
    C6 C7 C9 C10 . . . . -177.52(18) ?
    C8 C7 C9 C10 . . . . 1.8(3) ?
    C11 C12 C13 C14 . . . . -1.7(3) ?
    N1 C14 C13 C12 . . . . -177.95(18) ?
    C15 C14 C13 C12 . . . . 1.9(3) ?
    C6 C5 C21 C22 . . . . -0.2(3) ?
    C4 C5 C21 C22 . . . . -178.39(18) ?
    C6 C5 C21 C23 . . . . -179.48(17) ?
    C4 C5 C21 C23 . . . . 2.4(3) ?
    C11 C16 C15 C14 . . . . -0.8(3) ?
    N1 C14 C15 C16 . . . . 179.16(17) ?
    C13 C14 C15 C16 . . . . -0.7(3) ?
    C21 C5 C4 C3 . . . . -148.39(18) ?
    C6 C5 C4 C3 . . . . 33.4(2) ?
    C14 N1 C19 C20 . . . . -81.3(2) ?
    C17 N1 C19 C20 . . . . 87.5(2) ?
    C6 C7 C8 C3 . . . . -24.2(3) ?
    C9 C7 C8 C3 . . . . 156.51(17) ?
    C5 C4 C3 C1 . . . . -172.37(16) ?
    C5 C4 C3 C8 . . . . -53.5(2) ?
    C5 C4 C3 C2 . . . . 67.7(2) ?
    C7 C8 C3 C4 . . . . 49.7(2) ?
    C7 C8 C3 C1 . . . . 168.33(16) ?
    C7 C8 C3 C2 . . . . -70.5(2) ?
    C14 N1 C17 C18 . . . . -110.7(2) ?
    C19 N1 C17 C18 . . . . 80.6(2) ?
    N1 C17 C18 Cl1 . . . . 64.6(2) ?
    N1 C19 C20 Cl2 . . . . 172.98(13) ?
loop_
    _geom_hbond_atom_site_label_D
    _geom_hbond_atom_site_label_H
    _geom_hbond_atom_site_label_A
    _geom_hbond_site_symmetry_A
    _geom_hbond_distance_DH
    _geom_hbond_distance_HA
    _geom_hbond_distance_DA
    _geom_hbond_angle_DHA
    _geom_hbond_publ_flag
    C18 H18B Cl1B 2_765 0.97 2.91 3.822(2) 158 yes
    C4 H4A Cg1 2_776 0.97 2.55 3.459(2) 156 yes
data_global
_journal_data_validation_number     ?
_journal_date_recd_electronic     2010-09-01
_journal_date_accepted     2010-12-06
_journal_name_full     'Acta Crystallographica, Section E'
_journal_year     2011
_journal_volume     67
_journal_issue      1
_journal_page_first     o124
_journal_page_last     o124
_journal_paper_category     QO
_journal_coeditor_code     FL2317
_publ_contact_author_name     'Prof. Guo-Yuan Lu'
_publ_contact_author_address
;
State Key Laboratory of Coordination Chemistry
School of Chemistry and Chemical Engineering
Nanjing University
Nanjing 210093
Jiangsu, P.R.China
;
_publ_contact_author_email     'lugyuan@yahoo.com.cn'
_publ_contact_author_fax     '+86 25 83321884'
_publ_contact_author_phone     '+86 25 83685613'
_publ_section_title
;\
2-[3-((<i>Z</i>)-2-{4-[Bis(2-chloroethyl)amino]phenyl}ethenyl)-5,5-\
dimethylcyclohex-2-en-1-ylidene]propanedinitrile
;
loop_
    _publ_author_name
    _publ_author_footnote
    _publ_author_address
    'Liu, Li' .
;
State Key Laboratory of Coordination Chemistry
School of Chemistry and Chemical Engineering
Nanjing University
Nanjing 210093 Jiangsu, People's Republic of China
;
    'Shao, Ying' .
;
Key Laboratory of Fine Chemical Engineering
Changzhou University
Changzhou 213164 Jiangsu, People's Republic of China
;
    'Shi, Jie-Ping' .
;
State Key Laboratory of Coordination Chemistry
School of Chemistry and Chemical Engineering
Nanjing University
Nanjing 210093 Jiangsu, People's Republic of China
;
    'Hu, Hong-Wen' .
;
State Key Laboratory of Coordination Chemistry
School of Chemistry and Chemical Engineering
Nanjing University
Nanjing 210093 Jiangsu, People's Republic of China
;
    'Lu, Guo-Yuan' .
;
State Key Laboratory of Coordination Chemistry
School of Chemistry and Chemical Engineering
Nanjing University
Nanjing 210093 Jiangsu, People's Republic of China
;
