# Supplementary material for: 2-[3-((Z)-2-{4-[Bis(2-chloro­eth­yl)amino]­phen­yl}ethen­yl)-5,5-dimethyl­cyclo­hex-2-en-1-yl­idene]propane­dinitrile
Source: Acta Crystallogr Sect E Struct Rep Online. 2010 Dec 15;67(Pt 1):o124. doi: 10.1107/S1600536810051068 (PMC3050295; doi:10.1107/S1600536810051068)
Supplement: Supplementary file 2 [file e-67-0o124-Isup2.hkl]

# 
# h,k,l, Fc-squared, Fo-squared, sigma(Fo-squared) and status flag 
# 
data_I
_shelx_title ' 2 in P-1' 
_shelx_refln_list_code          4 
_shelx_F_calc_maximum      156.04 
_exptl_crystal_F_000       436.00 
_reflns_d_resolution_high  0.8407 
 
loop_ 
 _symmetry_equiv_pos_as_xyz 
 'x, y, z' 
 '-x, -y, -z' 
 
_cell_length_a     9.1055 
_cell_length_b    10.8193 
_cell_length_c    13.3250 
_cell_angle_alpha  70.052 
_cell_angle_beta   70.021 
_cell_angle_gamma  65.115 
 
_shelx_F_squared_multiplier     1.000 
 
loop_ 
 _refln_index_h 
 _refln_index_k 
 _refln_index_l 
 _refln_F_squared_calc 
 _refln_F_squared_meas 
 _refln_F_squared_sigma 
 _refln_observed_status 
   1   0   0     1497.22     1630.53     11.11 o 
   2   0   0       15.61       16.98      1.47 o 
   3   0   0      553.06      573.89      9.64 o 
   4   0   0       18.85       22.21      2.29 o 
   5   0   0        0.74        0.49      0.82 o 
   6   0   0       66.24       58.30      4.74 o 
   7   0   0       56.54       44.26      4.57 o 
   8   0   0      251.96      253.14     11.43 o 
   9   0   0       10.78       11.11      3.43 o 
  -9   1   0      219.73      204.14     11.60 o 
  -8   1   0        4.11        2.61      2.29 o 
  -7   1   0       14.05        7.68      2.61 o 
  -6   1   0      420.24      416.29     12.74 o 
  -5   1   0       94.20      100.44      5.72 o 
  -4   1   0      518.62      537.47     11.60 o 
  -3   1   0      616.53      799.10     14.05 o 
  -2   1   0      787.46      627.07    316.26 o 
  -1   1   0     3696.18     2602.91   1327.01 o 
   0   1   0        6.96        6.53      0.65 o 
   1   1   0       40.20       59.45      1.47 o 
   2   1   0     4080.18     4179.21     21.39 o 
   3   1   0       90.65       88.84      3.59 o 
   4   1   0       59.82       64.84      3.59 o 
   5   1   0       76.87       83.62      4.74 o 
   6   1   0       21.04       15.35      2.61 o 
   7   1   0      454.93      467.24     13.88 o 
   8   1   0        5.23        8.17      2.78 o 
   9   1   0       64.62       49.81      5.55 o 
  -8   2   0       19.58       15.02      3.76 o 
  -6   2   0        0.02        1.31      1.47 o 
  -5   2   0      157.65      155.97      7.51 o 
  -4   2   0       19.61       18.40      7.19 o 
  -3   2   0        0.83        0.84      0.82 o 
  -2   2   0      746.00      583.94    178.75 o 
  -1   2   0      384.76      413.64      5.96 o 
   0   2   0      112.91       99.05      2.37 o 
   1   2   0     4567.17     2924.80     16.98 o 
   2   2   0    24347.87    23119.27    158.74 o 
   3   2   0    15399.58    14915.83     58.14 o 
   4   2   0       39.94       43.28      2.94 o 
   5   2   0      110.68      111.71      5.23 o 
   6   2   0      383.13      394.73     11.11 o 
   7   2   0      283.48      272.08     10.29 o 
   8   2   0        0.31        1.96      1.63 o 
   9   2   0       28.47       26.29      4.41 o 
  10   2   0      142.14      119.87      9.15 o 
  -8   3   0      102.72      101.58      8.17 o 
  -7   3   0       13.54       10.78      3.27 o 
  -6   3   0      173.10      161.03      8.66 o 
  -5   3   0       38.37       41.62      3.25 o 
  -4   3   0      432.22      425.62     49.81 o 
  -3   3   0     1033.99      874.53    230.93 o 
  -2   3   0        0.69        0.17      0.37 o 
  -1   3   0      179.42      199.19      5.39 o 
   0   3   0     3467.23     3518.93     60.43 o 
   1   3   0     1584.41     1615.66    161.27 o 
   2   3   0      498.86      453.20      6.04 o 
   3   3   0     1656.21     1760.37     14.70 o 
   4   3   0        1.70        3.59      1.14 o 
   5   3   0     1788.32     1888.57     20.90 o 
   6   3   0      336.64      345.08     10.13 o 
   7   3   0      170.10      159.56      7.68 o 
   8   3   0       34.89       31.03      4.25 o 
   9   3   0      118.67      115.49      6.11 o 
  10   3   0        0.18        1.18      1.63 o 
  -7   4   0      131.62      122.16      8.49 o 
  -6   4   0       13.25       19.57      2.93 o 
  -5   4   0       62.57       61.22      4.33 o 
  -4   4   0      216.72      160.79     58.55 o 
  -3   4   0      897.89      647.38    397.34 o 
  -2   4   0      534.60      583.94     32.91 o 
  -1   4   0     1493.87     1575.92     54.18 o 
   0   4   0      133.37      157.92      7.68 o 
   1   4   0      492.43      474.25     25.64 o 
   2   4   0       64.52       59.58     10.21 o 
   3   4   0      453.92      506.60      7.84 o 
   4   4   0     1363.29     1582.35     16.17 o 
   5   4   0     1589.70     1761.51     19.76 o 
   6   4   0       28.36       32.99      3.43 o 
   7   4   0      331.24      348.68     11.11 o 
   8   4   0       61.93       63.20      5.39 o 
   9   4   0       12.05        7.30      2.05 o 
  10   4   0       11.30       13.23      2.90 o 
  -7   5   0      241.53      214.43     11.76 o 
  -6   5   0        0.53        0.83      1.37 o 
  -5   5   0      136.38      134.61      9.47 o 
  -4   5   0      113.88      103.82      5.14 o 
  -3   5   0       16.05       18.31      2.35 o 
  -2   5   0      277.33      269.13     59.94 o 
  -1   5   0        1.18        1.23      0.75 o 
   0   5   0       20.28       10.70      6.25 o 
   1   5   0        0.47        1.27      0.51 o 
   2   5   0       70.41       76.04      6.61 o 
   3   5   0      244.51      217.54     10.04 o 
   4   5   0      186.14      212.36      7.02 o 
   5   5   0        6.43        8.98      1.80 o 
   6   5   0     1428.81     1493.84     20.25 o 
   7   5   0        0.06        0.49      1.31 o 
   8   5   0       11.19       10.69      2.16 o 
   9   5   0      101.37      101.08      8.49 o 
  10   5   0        3.75        2.98      1.92 o 
  -6   6   0      163.27      170.93     23.68 o 
  -5   6   0       93.12       77.82      7.76 o 
  -4   6   0        0.28        0.79      1.29 o 
  -3   6   0      259.38      265.08     13.15 o 
  -2   6   0      727.57      777.66     12.52 o 
  -1   6   0      421.76      496.54      9.55 o 
   0   6   0      155.13      148.88      4.10 o 
   1   6   0       78.39       75.97      2.93 o 
   2   6   0      899.65      863.77     51.12 o 
   3   6   0       23.16       29.99      2.53 o 
   4   6   0       42.72       47.11      2.47 o 
   5   6   0       16.61       13.65      2.04 o 
   6   6   0      890.48      999.88     14.45 o 
   7   6   0     1386.12     1474.42     33.48 o 
   8   6   0      211.34      206.30     10.13 o 
   9   6   0        1.21        2.40      1.65 o 
  10   6   0       27.07       23.94      3.76 o 
  -5   7   0      102.19       99.00      5.89 o 
  -4   7   0      292.22      320.03     12.41 o 
  -3   7   0       60.57       65.84      4.39 o 
  -2   7   0       17.60       21.47      2.78 o 
  -1   7   0        8.71       13.47      1.99 o 
   0   7   0      207.34      124.55     49.65 o 
   1   7   0      371.23      356.72      5.57 o 
   2   7   0      281.69      274.23     10.13 o 
   3   7   0        7.95        6.36      2.12 o 
   4   7   0      141.15      138.05      5.23 o 
   5   7   0      144.78      173.70      6.70 o 
   6   7   0      144.50      158.41      6.53 o 
   7   7   0       80.72       98.81      8.49 o 
   8   7   0        1.52        3.76      2.78 o 
   9   7   0        1.55        0.65      2.78 o 
  -4   8   0        0.21        0.17      1.41 o 
  -3   8   0       17.14       14.66      3.67 o 
  -2   8   0      388.39      411.90     14.94 o 
  -1   8   0      178.86      181.12     10.45 o 
   0   8   0      653.98      645.58     18.29 o 
   1   8   0       45.00       48.67      4.90 o 
   2   8   0       31.67       30.34      2.58 o 
   3   8   0      325.68      330.38     11.11 o 
   4   8   0       41.10       44.09      4.57 o 
   5   8   0        6.06        6.70      2.61 o 
   6   8   0       31.09       29.56      5.06 o 
   7   8   0      259.07      298.87     14.53 o 
   8   8   0       32.37       44.26      6.86 o 
   9   8   0      507.61      527.18     21.88 o 
  -3   9   0        8.16        6.86      3.43 o 
  -2   9   0       21.40       26.78      5.39 o 
  -1   9   0       37.58       45.40      6.37 o 
   0   9   0        7.80        7.19      3.10 o 
   1   9   0       24.56       19.11      3.92 o 
   2   9   0      182.99      168.87      9.15 o 
   3   9   0      529.69      530.77     14.53 o 
   4   9   0      210.56      208.88      9.96 o 
   5   9   0      103.18       98.64      7.51 o 
   6   9   0       24.07       24.33      4.57 o 
   7   9   0        0.48        2.45      2.29 o 
   8   9   0       84.82       78.39      8.33 o 
  -2  10   0       12.42       11.11      4.08 o 
  -1  10   0        1.99        3.27      2.61 o 
   0  10   0      193.86      194.18     11.60 o 
   1  10   0      460.58      454.34     16.82 o 
   2  10   0       87.52       68.43      6.53 o 
   3  10   0        8.29        5.23      2.45 o 
   4  10   0       29.25       21.88      3.92 o 
   5  10   0        7.30       10.62      3.10 o 
   6  10   0        1.40        8.82      3.27 o 
   7  10   0        1.11        0.00      1.63 o 
   8  10   0        2.12        4.41      3.10 o 
   0  11   0        0.03        1.31      2.12 o 
   1  11   0        0.16        0.00      1.80 o 
   2  11   0       58.00       53.73      6.21 o 
   3  11   0      164.89      148.94      9.80 o 
   4  11   0      101.79       89.82      7.51 o 
   5  11   0      103.90       91.95      7.68 o 
   6  11   0       11.07        6.53      3.10 o 
   7  11   0        2.98        1.14      2.45 o 
   3  12   0      117.12      104.85      8.82 o 
   4  12   0        3.59        2.94      2.45 o 
  -6 -11   1       14.10       12.58      4.08 o 
  -5 -11   1       81.70       70.06      7.02 o 
  -3 -11   1        3.92        2.78      2.29 o 
  -2 -11   1        1.14        0.00      1.80 o 
  -1 -11   1       10.45        9.96      3.59 o 
   0 -11   1       25.73       19.92      4.90 o 
  -7 -10   1        1.24        2.94      2.61 o 
  -6 -10   1       93.88      104.68      8.82 o 
  -5 -10   1      140.57      139.80      9.47 o 
  -4 -10   1       12.55       20.90      4.08 o 
  -3 -10   1        0.03        0.00      1.31 o 
  -2 -10   1        6.40        7.19      2.94 o 
  -1 -10   1       18.34       18.13      4.08 o 
   0 -10   1        1.66        0.49      1.96 o 
   1 -10   1        0.07        1.31      2.29 o 
   2 -10   1        1.02        3.10      2.78 o 
  -8  -9   1       16.54       14.37      4.74 o 
  -7  -9   1       51.11       65.00      7.35 o 
  -6  -9   1      215.80      248.24     12.90 o 
  -5  -9   1       50.64       53.57      5.88 o 
  -4  -9   1        0.55        0.16      1.47 o 
  -3  -9   1        2.17        1.96      1.80 o 
  -2  -9   1      189.44      176.38      9.47 o 
  -1  -9   1       29.76       29.72      4.74 o 
   0  -9   1       49.70       50.30      5.88 o 
   1  -9   1        9.46       13.07      4.08 o 
   2  -9   1      225.78      247.58     13.72 o 
   3  -9   1       92.47       89.01      8.82 o 
  -9  -8   1      456.73      447.64     20.58 o 
  -8  -8   1      373.06      310.46     16.17 o 
  -7  -8   1       33.19       37.73      6.04 o 
  -6  -8   1        4.65        3.76      2.61 o 
  -5  -8   1       59.59       52.10      5.55 o 
  -4  -8   1        7.36        9.15      2.78 o 
  -3  -8   1      260.67      260.32     10.45 o 
  -2  -8   1      224.33      207.19     17.15 o 
  -1  -8   1       18.48       13.07      3.10 o 
   0  -8   1      153.79      166.25      9.47 o 
   1  -8   1      328.96      351.94     14.53 o 
   2  -8   1       38.16       50.79      6.04 o 
   3  -8   1        3.39        6.21      3.59 o 
   4  -8   1      258.67      286.62     15.35 o 
  -9  -7   1      178.71      227.66     14.37 o 
  -8  -7   1      215.39      207.57     12.90 o 
  -7  -7   1      114.04      130.98      9.80 o 
  -6  -7   1       27.55       25.48      4.74 o 
  -5  -7   1       33.64       38.71      4.74 o 
  -4  -7   1      113.07      134.41      7.84 o 
  -3  -7   1      965.86     1014.67     19.60 o 
  -2  -7   1        8.67        8.98      2.29 o 
  -1  -7   1      214.91      211.33      5.81 o 
   0  -7   1      245.50      240.24     10.45 o 
   1  -7   1        0.04        0.00      0.74 o 
   2  -7   1      124.58      124.76      5.38 o 
   3  -7   1      105.56      110.72      8.49 o 
   4  -7   1        0.26        1.03      1.37 o 
   5  -7   1       52.95       53.27      4.51 o 
  -9  -6   1      137.62      178.99     12.58 o 
  -8  -6   1       33.71       41.16      6.53 o 
  -7  -6   1      237.48      252.35      7.70 o 
  -6  -6   1     3162.86     3632.81     26.13 o 
  -5  -6   1      124.32      126.44      4.40 o 
  -4  -6   1      359.97      410.01      6.92 o 
  -3  -6   1        1.63        2.50      1.06 o 
  -2  -6   1      325.03      286.25     18.54 o 
  -1  -6   1      121.79      101.17      2.72 o 
   0  -6   1       39.40       39.26      1.89 o 
   1  -6   1        2.90        3.73      2.53 o 
   2  -6   1       17.06       16.53      2.15 o 
   3  -6   1       67.06       62.39      5.06 o 
   4  -6   1      496.42      535.28     44.42 o 
   5  -6   1       16.13       17.93      2.86 o 
   6  -6   1       37.05       36.50      5.55 o 
  -9  -5   1        0.01        0.00      1.33 o 
  -8  -5   1       12.08       13.15      2.45 o 
  -7  -5   1       42.76       52.40      3.68 o 
  -6  -5   1      354.08      427.89     13.64 o 
  -5  -5   1      389.87      432.85      8.07 o 
  -4  -5   1      811.80      961.15     18.13 o 
  -3  -5   1      342.35      384.10      5.73 o 
  -2  -5   1      224.04      179.12     21.88 o 
  -1  -5   1       86.76      108.32      4.49 o 
   0  -5   1       42.63       41.62      1.74 o 
   1  -5   1      625.38      592.67     33.81 o 
   2  -5   1       24.58       20.19      1.68 o 
   3  -5   1      333.89      311.59      7.97 o 
   4  -5   1      367.19      294.41     89.90 o 
   5  -5   1        7.79        8.67      2.12 o 
   6  -5   1       58.06       65.40      4.71 o 
   7  -5   1       15.53       17.95      4.25 o 
  -9  -4   1       11.56       12.58      3.02 o 
  -8  -4   1      215.13      235.73     21.97 o 
  -7  -4   1      106.77      130.46      6.37 o 
  -6  -4   1       66.72       66.88      3.68 o 
  -5  -4   1       16.98       22.44      2.15 o 
  -4  -4   1     6857.33     7648.37    303.93 o 
  -3  -4   1     6752.82     7565.23    312.09 o 
  -2  -4   1        0.01        6.71      2.12 o 
  -1  -4   1       12.29       15.61      0.96 o 
   0  -4   1      534.10      528.98     18.82 o 
   1  -4   1      868.87     1051.72     23.19 o 
   2  -4   1      369.04      350.07      9.14 o 
   3  -4   1        0.05        0.25      0.57 o 
   4  -4   1       52.00       51.49     14.62 o 
   5  -4   1      122.85      134.11     15.35 o 
   6  -4   1        1.90        0.99      1.29 o 
   7  -4   1       52.59       40.34      5.06 o 
  -9  -3   1      143.04      145.14     19.52 o 
  -8  -3   1       66.16       73.39      4.58 o 
  -7  -3   1        3.21        2.52      1.29 o 
  -6  -3   1       84.59       92.96      4.24 o 
  -5  -3   1       30.60       35.93      3.10 o 
  -4  -3   1     2223.51     2443.61     16.91 o 
  -3  -3   1     1369.27     1672.52     40.09 o 
  -2  -3   1     1351.29     1535.02     57.41 o 
  -1  -3   1     1548.08     1406.70    140.86 o 
   0  -3   1       39.08       37.59      2.01 o 
   1  -3   1      904.05      777.99    202.68 o 
   2  -3   1        7.21        6.69      0.86 o 
   3  -3   1        0.23        0.63      0.55 o 
   4  -3   1     1458.72     1243.62    126.00 o 
   5  -3   1       73.20       52.85      8.74 o 
   6  -3   1      209.93      249.87     12.25 o 
   7  -3   1      276.91      258.69     11.60 o 
   8  -3   1       80.25       67.29      6.70 o 
  -9  -2   1        8.82       12.13      2.59 o 
  -8  -2   1        4.11        3.41      1.60 o 
  -7  -2   1        0.68        0.54      1.02 o 
  -6  -2   1      137.21      143.39      7.02 o 
  -5  -2   1     1343.16     1449.74     19.27 o 
  -4  -2   1       89.24       90.15      4.25 o 
  -3  -2   1     1994.58     2276.74     33.72 o 
  -2  -2   1     1045.73     1233.93      8.49 o 
  -1  -2   1    17896.06    16954.15     64.35 o 
   0  -2   1        0.74        0.82      0.27 o 
   1  -2   1      228.43      196.83     47.66 o 
   2  -2   1     1505.60     1611.59    133.92 o 
   3  -2   1     2830.44     2282.32    958.57 o 
   4  -2   1      540.44      579.30     26.38 o 
   5  -2   1       41.42       45.80      8.82 o 
   6  -2   1      333.13      307.36     11.11 o 
   7  -2   1       76.08       68.43      5.88 o 
   8  -2   1       15.99        9.31      2.94 o 
  -9  -1   1        7.43        3.27      2.45 o 
  -8  -1   1       30.02       28.12      3.35 o 
  -7  -1   1       77.70       72.99      7.84 o 
  -6  -1   1      286.52      291.68     10.13 o 
  -5  -1   1       47.63       49.16      3.92 o 
  -4  -1   1       12.36       11.43      1.96 o 
  -3  -1   1     1820.29     1934.62     17.47 o 
  -2  -1   1      871.42      993.86      8.08 o 
  -1  -1   1      114.90      107.46      3.27 o 
   0  -1   1       21.03       19.27      1.14 o 
   1  -1   1      144.91      146.20     41.91 o 
   2  -1   1     1531.73     1221.51    424.83 o 
   3  -1   1     2332.10     2599.93    176.13 o 
   4  -1   1       85.54      140.94      6.70 o 
   5  -1   1      779.82      804.32     15.51 o 
   6  -1   1      217.06      206.27      8.82 o 
   7  -1   1       33.69       36.75      4.41 o 
   8  -1   1       68.40       61.57      5.88 o 
   9  -1   1        3.58        4.41      2.45 o 
  -9   0   1       30.24       29.07      4.90 o 
  -8   0   1        1.95        1.14      1.96 o 
  -7   0   1      347.34      361.39     14.29 o 
  -6   0   1        9.14        9.64      2.45 o 
  -5   0   1       66.77       68.43      4.74 o 
  -4   0   1      630.07      686.90     12.90 o 
  -1   0   1     2568.62     2641.28     16.82 o 
   0   0   1       96.81       91.62      2.12 o 
   1   0   1     4397.12     1844.69    872.37 o 
   2   0   1     1291.24     1151.58    231.25 o 
   3   0   1     1442.62     1539.24     15.35 o 
   4   0   1     1808.14     1928.74     20.25 o 
   5   0   1     1050.35     1062.20     16.98 o 
   6   0   1      395.49      416.12     11.92 o 
   7   0   1      151.86      147.96      8.00 o 
   8   0   1      119.50      107.30      7.51 o 
   9   0   1      324.72      313.24     13.72 o 
  -9   1   1      155.37      127.71      9.47 o 
  -8   1   1       70.53       60.43      6.21 o 
  -6   1   1        0.87        0.00      1.14 o 
  -5   1   1      548.73      515.09     13.23 o 
  -4   1   1      258.56      305.40      9.15 o 
  -3   1   1       24.95       28.25      2.61 o 
  -2   1   1     2991.33     3566.17    347.04 o 
  -1   1   1      124.88      124.50     10.23 o 
   0   1   1       21.85       29.23      1.31 o 
   2   1   1        0.43        0.98      0.49 o 
   3   1   1      356.52      270.45      6.04 o 
   4   1   1       55.98       39.85      2.78 o 
   5   1   1      517.44      497.46     11.11 o 
   6   1   1       10.73       14.37      2.61 o 
   7   1   1      181.98      172.95      8.33 o 
   8   1   1      346.94      329.89     12.58 o 
   9   1   1       84.47       76.43      6.70 o 
  -7   2   1       75.06       75.61      6.53 o 
  -6   2   1     1075.03     1033.13     21.39 o 
  -5   2   1        0.03        0.33      1.14 o 
  -4   2   1       94.99      109.09      5.88 o 
  -3   2   1     1208.22     1451.23    151.88 o 
  -2   2   1        1.02        0.41      0.42 o 
  -1   2   1      559.91      631.70      9.64 o 
   0   2   1     4373.22     2475.72   1668.83 o 
   1   2   1     2563.96     2150.03     13.72 o 
   2   2   1     2839.72     2654.35     16.00 o 
   3   2   1     6019.01     5915.25     28.74 o 
   4   2   1      713.27      668.45     10.78 o 
   5   2   1        0.34        0.98      0.82 o 
   6   2   1       25.14       32.17      3.27 o 
   7   2   1      249.32      264.08      9.96 o 
   8   2   1       11.38       12.25      2.94 o 
   9   2   1       14.84       16.33      3.59 o 
  10   2   1      343.04      305.89     14.05 o 
  -8   3   1      116.55      111.87      8.66 o 
  -7   3   1      124.22      122.98      8.49 o 
  -6   3   1        5.89        1.47      1.80 o 
  -5   3   1      491.11      477.37     14.05 o 
  -4   3   1      291.39      259.66     45.48 o 
  -3   3   1       22.14       26.88      5.39 o 
  -2   3   1      759.15      822.66     10.46 o 
  -1   3   1       62.97       55.33     32.99 o 
   0   3   1      726.09      704.57     83.79 o 
   1   3   1     4176.89     3892.92     21.72 o 
   2   3   1     5183.54     4199.79     22.05 o 
   3   3   1     1348.09     1364.00     13.07 o 
   4   3   1      888.27      933.99     12.58 o 
   5   3   1        3.59        3.10      1.31 o 
   6   3   1       45.98       44.75      3.76 o 
   7   3   1        8.76       12.58      2.61 o 
   8   3   1      361.19      340.18     12.09 o 
   9   3   1      221.36      198.75     10.13 o 
  -7   4   1       53.42       44.75      5.88 o 
  -6   4   1      825.62      787.67     20.25 o 
  -5   4   1     1087.79      912.11    231.82 o 
  -4   4   1       51.20       53.70     20.09 o 
  -3   4   1      561.71      589.37     36.17 o 
  -2   4   1       71.96       86.39      4.90 o 
  -1   4   1        0.13        0.16      0.51 o 
   0   4   1     2235.41     2173.50    154.68 o 
   1   4   1      145.42      164.15      6.21 o 
   2   4   1        3.61        4.74      0.98 o 
   3   4   1      808.05      802.20     10.29 o 
   4   4   1      389.90      378.56      8.00 o 
   5   4   1     1487.11     1533.68     18.29 o 
   6   4   1     1507.61     1560.31     20.74 o 
   7   4   1       43.72       43.11      3.92 o 
   8   4   1        6.36        9.31      2.45 o 
   9   4   1        1.26        1.96      1.80 o 
  10   4   1       25.95       18.13      4.08 o 
  -7   5   1        2.67        1.96      2.12 o 
  -6   5   1        1.56        0.65      1.80 o 
  -5   5   1        0.88        2.56      1.63 o 
  -4   5   1      355.02      386.24     39.69 o 
  -3   5   1      254.24      256.46      7.48 o 
  -2   5   1       55.71       66.57      7.27 o 
  -1   5   1     1230.64     1196.08     97.66 o 
   0   5   1       55.89       60.50      2.05 o 
   1   5   1       71.44       71.57      2.14 o 
   2   5   1      164.45       95.03     73.16 o 
   3   5   1      518.54      380.36      7.51 o 
   4   5   1      508.30      510.36      9.47 o 
   5   5   1     1847.51     1947.85     20.58 o 
   6   5   1      191.93      208.23      7.68 o 
   7   5   1      209.73      223.25      8.66 o 
   8   5   1      228.70      237.62      9.96 o 
   9   5   1      183.65      164.62      9.15 o 
  10   5   1      160.42      139.63      9.15 o 
  -6   6   1       21.69       21.62      3.84 o 
  -5   6   1      113.65      125.24     15.43 o 
  -4   6   1      594.37      556.75     12.39 o 
  -3   6   1     2361.89     2505.80     34.54 o 
  -2   6   1      252.61      269.94      9.64 o 
  -1   6   1      168.64      176.19      5.69 o 
   0   6   1       18.40       16.95      1.21 o 
   1   6   1      477.83      468.37     12.58 o 
   2   6   1      172.35      188.14      6.70 o 
   3   6   1        0.53        0.86      1.39 o 
   4   6   1       48.61       58.63      3.43 o 
   5   6   1       18.17       17.15      2.29 o 
   6   6   1      233.04      223.09      7.84 o 
   7   6   1      105.38      114.97      6.37 o 
   8   6   1      331.73      346.55     11.92 o 
   9   6   1        1.33        0.00      1.47 o 
  10   6   1      132.38      110.89      8.17 o 
  -5   7   1      117.86      134.15     12.82 o 
  -4   7   1        1.72        1.66      1.57 o 
  -3   7   1       18.92       19.94      2.76 o 
  -2   7   1       71.04       67.25      4.20 o 
  -1   7   1       76.37       83.39      4.20 o 
   0   7   1      506.25      538.63     14.78 o 
   1   7   1       81.12       73.88     11.50 o 
   2   7   1      186.07      150.87      9.86 o 
   3   7   1       43.75       36.78      4.08 o 
   4   7   1        7.97        9.65      1.45 o 
   5   7   1       65.93       65.92      3.59 o 
   6   7   1      647.84      697.84     14.05 o 
   7   7   1      192.05      181.12      8.00 o 
   8   7   1       38.44       39.92      4.49 o 
   9   7   1       71.53       85.54      5.72 o 
  10   7   1        9.72       10.94      3.27 o 
  -4   8   1      147.93      149.98      7.68 o 
  -3   8   1      114.03      113.36     11.02 o 
  -2   8   1       55.20       48.70      3.88 o 
  -1   8   1     1209.53     1303.94     59.85 o 
   0   8   1        0.06        0.02      0.90 o 
   1   8   1      111.93       49.39     48.67 o 
   2   8   1        1.27        2.04      0.80 o 
   3   8   1       17.00       18.16      1.80 o 
   4   8   1        9.77        7.35      1.55 o 
   5   8   1      292.64      311.19      7.25 o 
   6   8   1       41.61       54.55      6.04 o 
   7   8   1       42.07       41.32      6.21 o 
   8   8   1      158.56      191.40     12.41 o 
   9   8   1        0.96        0.00      2.29 o 
  -3   9   1       67.88       82.96      8.49 o 
  -2   9   1      147.74      160.37     11.11 o 
  -1   9   1      207.12      221.78     12.25 o 
   0   9   1      129.64      119.71      8.66 o 
   1   9   1      175.93      163.97      9.47 o 
   2   9   1       25.00       27.76      4.25 o 
   3   9   1       85.17       84.14      7.84 o 
   4   9   1       51.10       58.14      5.23 o 
   5   9   1        0.48        0.00      1.31 o 
   6   9   1       41.36       45.07      5.88 o 
   7   9   1      124.30      134.90      9.96 o 
   8   9   1        4.42        3.92      3.10 o 
   9   9   1        7.97        2.29      2.78 o 
  -2  10   1       21.75       17.31      5.06 o 
  -1  10   1        2.64        4.25      2.78 o 
   0  10   1       12.90       10.45      3.76 o 
   1  10   1     1223.25     1151.69     26.46 o 
   2  10   1       77.41       69.90      6.53 o 
   3  10   1       44.53       38.38      4.74 o 
   4  10   1        0.66        0.16      1.63 o 
   5  10   1       54.14       66.80      6.21 o 
   6  10   1      151.42      154.82     10.13 o 
   7  10   1        9.55       14.21      4.08 o 
   8  10   1        2.53        0.98      2.45 o 
  -1  11   1       18.51       25.48      5.72 o 
   0  11   1       40.64       37.07      6.04 o 
   1  11   1       39.53       51.12      6.70 o 
   2  11   1      346.52      335.12     14.70 o 
   3  11   1       13.02       12.74      3.76 o 
   4  11   1       67.64       50.95      5.72 o 
   5  11   1       81.37       86.88      7.19 o 
   6  11   1        0.98        0.82      2.12 o 
   7  11   1        0.18        0.00      1.96 o 
   2  12   1        9.07        5.23      3.27 o 
   3  12   1      288.06      282.86     14.05 o 
   4  12   1      793.32      722.34     21.72 o 
  -5 -11   2        0.60        1.80      2.29 o 
  -3 -11   2        4.28        3.59      2.45 o 
  -2 -11   2       69.93       56.51      6.53 o 
  -1 -11   2        1.08        1.96      2.29 o 
  -7 -10   2       98.29       89.99      8.98 o 
  -6 -10   2        9.79       11.92      3.76 o 
  -5 -10   2       32.92       43.28      6.04 o 
  -4 -10   2       22.86       26.46      4.74 o 
  -3 -10   2        2.79        2.29      1.96 o 
  -2 -10   2        5.34        4.25      2.45 o 
  -1 -10   2      108.24      109.75      8.66 o 
   0 -10   2       33.60       19.60      4.74 o 
   1 -10   2       69.74       63.37      7.51 o 
  -8  -9   2        6.40        3.59      3.43 o 
  -7  -9   2       44.38       39.85      6.37 o 
  -6  -9   2       10.87       17.80      4.57 o 
  -5  -9   2       51.83       52.75      5.88 o 
  -4  -9   2       56.20       65.00      6.21 o 
  -3  -9   2        7.41        6.86      2.45 o 
  -2  -9   2       57.32       51.02      3.57 o 
  -1  -9   2        4.54        7.19      2.78 o 
   0  -9   2       50.52       39.20      5.72 o 
   1  -9   2      129.47      121.67      9.47 o 
   2  -9   2        0.11        0.16      1.80 o 
   3  -9   2       31.21       31.19      6.21 o 
  -8  -8   2       82.86       69.25      8.17 o 
  -7  -8   2      741.97      779.99     24.33 o 
  -6  -8   2       55.55       47.85      5.88 o 
  -5  -8   2       17.28       10.45      3.27 o 
  -4  -8   2        0.68        2.78      1.96 o 
  -3  -8   2       43.45       42.95      4.57 o 
  -2  -8   2       56.43       66.14      5.23 o 
  -1  -8   2      278.71      268.37     20.82 o 
   0  -8   2       99.40       96.36      7.35 o 
   1  -8   2      106.80      104.36      8.17 o 
   2  -8   2      106.06      121.34      9.15 o 
   3  -8   2        0.01        0.00      1.96 o 
   4  -8   2       66.13       78.72      8.33 o 
  -9  -7   2       19.34       12.58      4.90 o 
  -8  -7   2      115.15      129.51     10.62 o 
  -7  -7   2       35.67       31.03      5.55 o 
  -6  -7   2       56.85       69.25      6.86 o 
  -5  -7   2      442.80      476.71     16.33 o 
  -4  -7   2      478.23      502.35     15.51 o 
  -3  -7   2      105.91      105.83      6.70 o 
  -2  -7   2       32.95       20.74      3.27 o 
  -1  -7   2      249.42      255.26      9.47 o 
   0  -7   2       83.81       83.92      4.16 o 
   1  -7   2       98.49      103.38      7.51 o 
   2  -7   2      141.75      132.28      9.15 o 
   3  -7   2      127.15      115.63      8.98 o 
   4  -7   2      421.64      404.86     17.31 o 
   5  -7   2      167.22      200.88     13.07 o 
  -9  -6   2       13.57       18.62      5.55 o 
  -8  -6   2      104.26      111.87      9.47 o 
  -7  -6   2       16.08       17.15      4.41 o 
  -6  -6   2       30.59       39.03      5.55 o 
  -5  -6   2       63.40       80.84      6.70 o 
  -4  -6   2        6.02        4.90      2.12 o 
  -3  -6   2       92.75       91.13      6.04 o 
  -2  -6   2      351.12      390.65     11.27 o 
  -1  -6   2        3.34        3.27      1.47 o 
   0  -6   2     1643.09     1722.95     28.82 o 
   1  -6   2       57.57       66.77      3.84 o 
   2  -6   2        6.70        1.73      2.94 o 
   3  -6   2      168.83      177.65      6.37 o 
   4  -6   2       38.54       41.84      3.53 o 
   5  -6   2        3.22        2.26      1.41 o 
   6  -6   2        0.82        1.31      1.57 o 
  -9  -5   2      124.18      122.65     10.29 o 
  -8  -5   2        0.09        1.52      1.29 o 
  -7  -5   2       41.33       37.65      3.29 o 
  -6  -5   2      100.58      112.15      4.86 o 
  -5  -5   2      110.58      120.33      4.44 o 
  -4  -5   2       32.85       35.07      8.00 o 
  -3  -5   2      189.08      249.78     12.00 o 
  -2  -5   2      413.95      465.12     11.76 o 
  -1  -5   2     2506.35     2416.74     98.15 o 
   0  -5   2      441.85      479.01     18.71 o 
   1  -5   2      150.86      180.82      6.82 o 
   2  -5   2      947.05      793.16    173.43 o 
   3  -5   2       74.71       62.57     13.72 o 
   4  -5   2       42.41       32.34      2.98 o 
   5  -5   2       17.35       21.67      2.81 o 
   6  -5   2        3.45        3.29      1.69 o 
   7  -5   2      249.52      256.74     16.41 o 
  -9  -4   2       40.51       33.39      3.92 o 
  -8  -4   2       14.58       17.33      2.83 o 
  -7  -4   2      274.38      314.54     13.88 o 
  -6  -4   2        6.72        5.25      1.49 o 
  -5  -4   2        4.33        4.04      1.21 o 
  -4  -4   2       19.64       16.11      1.72 o 
  -3  -4   2      856.91     1044.78     54.96 o 
  -2  -4   2      142.24      128.37      5.88 o 
  -1  -4   2      604.33      537.96     10.94 o 
   0  -4   2      928.01     1068.60     54.44 o 
   1  -4   2     4861.93     5118.42    111.17 o 
   2  -4   2      494.94      606.76     28.01 o 
   3  -4   2        8.55        8.39      1.60 o 
   4  -4   2      106.85       98.58     13.39 o 
   5  -4   2        5.20        7.21      1.87 o 
   6  -4   2       91.64       92.48     10.29 o 
   7  -4   2       53.64       58.05      4.43 o 
  -9  -3   2      117.63      127.17      6.86 o 
  -8  -3   2      194.56      208.82     15.68 o 
  -7  -3   2        7.03        8.73      1.99 o 
  -6  -3   2       13.56       11.84      3.67 o 
  -5  -3   2      438.44      490.79     16.00 o 
  -4  -3   2      165.84      202.95      5.23 o 
  -3  -3   2       47.55       50.24      2.17 o 
  -2  -3   2      402.16      434.74     10.13 o 
  -1  -3   2      125.44      119.22      4.90 o 
   0  -3   2      108.69       89.93      7.02 o 
   1  -3   2       51.11      102.56      3.89 o 
   2  -3   2      734.27      820.09     18.61 o 
   3  -3   2       11.34       14.68      1.70 o 
   4  -3   2        2.10        1.52      0.71 o 
   5  -3   2      989.68      767.37    234.11 o 
   6  -3   2       13.85       16.10      2.47 o 
   7  -3   2        5.14        6.53      2.45 o 
   8  -3   2       19.23       21.23      4.25 o 
  -9  -2   2      266.42      212.15     11.43 o 
  -8  -2   2       10.21       12.44      2.42 o 
  -7  -2   2       17.49       16.27      2.43 o 
  -6  -2   2      129.97      140.63      5.28 o 
  -5  -2   2       58.49       63.73      3.51 o 
  -4  -2   2     1091.61     1196.64     29.07 o 
  -3  -2   2        2.03        5.88      1.63 o 
  -2  -2   2      102.49      145.68      5.55 o 
  -1  -2   2     4570.29     4359.68     27.76 o 
   0  -2   2     3955.30     3982.42     24.66 o 
   1  -2   2      106.42      118.35      2.25 o 
   2  -2   2       12.63       28.22      4.97 o 
   3  -2   2      463.43      558.33     68.14 o 
   4  -2   2      333.45      233.99    107.62 o 
   5  -2   2       87.03      119.75      6.45 o 
   6  -2   2       23.54       22.22      2.67 o 
   7  -2   2       18.97       23.19      3.92 o 
   8  -2   2       52.85       48.83      5.55 o 
  -9  -1   2        3.18        1.47      1.96 o 
  -8  -1   2        6.29        2.94      2.12 o 
  -7  -1   2      242.12      253.61      9.31 o 
  -6  -1   2      100.67      107.90      4.73 o 
  -5  -1   2       89.51       99.72      4.09 o 
  -4  -1   2       17.53       21.72      1.88 o 
  -3  -1   2      188.60      193.04      6.70 o 
  -2  -1   2     3004.77     3095.13     24.01 o 
  -1  -1   2     1022.28     1141.03     78.31 o 
   0  -1   2     2184.14     1872.89     15.02 o 
   1  -1   2     1962.14     1854.69    159.96 o 
   2  -1   2     1917.70     2010.46     21.77 o 
   3  -1   2       11.90       28.51      1.49 o 
   4  -1   2      117.35      146.65     18.94 o 
   5  -1   2      104.88      124.67     15.76 o 
   6  -1   2      726.54      707.48     15.84 o 
   7  -1   2        0.83        1.63      1.47 o 
   8  -1   2        3.45        3.27      2.45 o 
   9  -1   2        1.28        1.96      2.12 o 
  -6   0   2       82.26       83.03      4.82 o 
  -5   0   2        0.21        1.89      1.14 o 
  -4   0   2      233.53      265.65      5.89 o 
  -3   0   2     1522.83     1654.30     15.43 o 
  -2   0   2      273.03      285.15      6.53 o 
  -1   0   2     3377.06     2309.67    835.92 o 
   0   0   2     4662.11     4334.60     44.01 o 
   1   0   2      896.63      669.26     95.93 o 
   2   0   2      871.23      871.27     56.24 o 
   3   0   2      868.39      920.77     76.02 o 
   4   0   2      160.55      182.91      6.04 o 
   5   0   2        0.42        2.78      1.31 o 
   6   0   2      458.06      410.90     11.60 o 
   7   0   2       18.73       15.84      2.94 o 
   8   0   2       92.55       90.48      6.70 o 
   9   0   2      144.73      130.16      8.82 o 
  -8   1   2        0.00        0.00      1.63 o 
  -7   1   2        0.62        1.63      1.80 o 
  -5   1   2       17.31       15.36      1.85 o 
  -4   1   2     1217.49     1100.88     23.68 o 
  -3   1   2      895.50     1004.26     13.80 o 
  -2   1   2      189.59      161.41     34.46 o 
  -1   1   2     1198.87      902.54    314.22 o 
   0   1   2        1.57        1.92      1.06 o 
   2   1   2     2992.75     2816.68     16.82 o 
   3   1   2      428.82      427.39      7.51 o 
   4   1   2     1350.51     1349.47     15.84 o 
   5   1   2     2171.56     2130.44     22.70 o 
   6   1   2      175.35      179.97      7.51 o 
   7   1   2      717.52      677.75     16.00 o 
   8   1   2       14.99       16.33      3.27 o 
   9   1   2        4.30        3.76      2.12 o 
  10   1   2       53.51       41.16      5.72 o 
  -8   2   2      262.94      261.30     13.07 o 
  -7   2   2     1250.89     1231.39     25.97 o 
  -6   2   2      238.90      222.92     10.29 o 
  -5   2   2      227.07      236.32      9.64 o 
  -4   2   2       23.13       31.93      3.59 o 
  -3   2   2      184.89      181.77     23.93 o 
  -2   2   2      522.27      583.36     45.50 o 
  -1   2   2       73.93       76.56      4.63 o 
   0   2   2     1608.40     1386.73    293.20 o 
   1   2   2       47.27       26.08     14.05 o 
   2   2   2      551.21      320.59      5.55 o 
   3   2   2      944.10      895.45     10.78 o 
   4   2   2       27.86       42.14      2.78 o 
   5   2   2       31.98       31.68      2.78 o 
   6   2   2      374.22      378.89     10.45 o 
   7   2   2     1742.18     1744.36     24.99 o 
   8   2   2        7.31        6.70      2.29 o 
   9   2   2      138.89      135.55      8.49 o 
  -8   3   2        0.91        1.80      2.12 o 
  -7   3   2        0.66        0.16      1.63 o 
  -6   3   2       18.36       14.70      3.59 o 
  -5   3   2      229.30      205.61      9.47 o 
  -4   3   2       46.44       47.52      4.41 o 
  -3   3   2     1103.62     1183.06     23.75 o 
  -2   3   2      327.65      327.38     71.53 o 
  -1   3   2      595.91      490.32     72.67 o 
   0   3   2      642.35      766.95     34.70 o 
   1   3   2        1.00        0.79      0.39 o 
   2   3   2     2746.41     2039.96     15.68 o 
   3   3   2     2141.06     2103.65     16.98 o 
   4   3   2     1269.91     1373.47     15.35 o 
   5   3   2      538.00      497.29     10.45 o 
   6   3   2      802.88      722.01     14.21 o 
   7   3   2       22.25       23.03      3.27 o 
   8   3   2      207.30      185.69      8.82 o 
   9   3   2        0.05        0.16      1.31 o 
  10   3   2       56.06       47.20      5.55 o 
  -7   4   2      246.90      248.73     12.58 o 
  -6   4   2       82.81       80.84      6.86 o 
  -5   4   2     1522.01     1506.41     26.62 o 
  -4   4   2      308.67      338.90      8.84 o 
  -3   4   2      898.80      995.61     38.46 o 
  -2   4   2       77.71       85.34      8.33 o 
  -1   4   2      544.44      426.27    206.18 o 
   0   4   2        9.59        8.18      1.15 o 
   1   4   2      287.47      254.62     16.66 o 
   2   4   2      376.44      326.79      6.86 o 
   3   4   2        0.00        3.43      0.98 o 
   4   4   2       70.33       57.65      3.27 o 
   5   4   2      690.13      662.57     12.09 o 
   6   4   2        7.31        9.64      2.12 o 
   7   4   2      163.18      163.80      7.51 o 
   8   4   2      142.60      141.43      7.68 o 
   9   4   2      399.89      358.31     13.23 o 
  10   4   2      493.83      453.36     16.17 o 
  -7   5   2       70.28       51.44      6.21 o 
  -6   5   2        3.85        4.25      2.61 o 
  -5   5   2        4.21        7.52      2.07 o 
  -4   5   2      787.83      865.99     14.88 o 
  -3   5   2      363.22      320.67     28.74 o 
  -2   5   2       75.69       54.52     16.58 o 
  -1   5   2       34.59       41.98      2.81 o 
   0   5   2      543.38      576.66     11.76 o 
   1   5   2      342.95      341.87      7.43 o 
   2   5   2       17.27       15.84      1.80 o 
   4   5   2      993.90     1036.07     13.88 o 
   5   5   2     1332.95     1322.03     17.15 o 
   6   5   2      455.78      454.99     11.11 o 
   7   5   2      143.40      157.76      7.35 o 
   8   5   2       37.41       35.44      4.08 o 
   9   5   2      167.19      160.54      8.82 o 
  10   5   2       51.20       34.30      4.90 o 
  -6   6   2      139.14      129.51      9.31 o 
  -5   6   2        0.09        0.60      1.29 o 
  -4   6   2      355.26      335.39     32.17 o 
  -3   6   2      612.01      700.50     73.16 o 
  -2   6   2     2932.75     2426.02    735.40 o 
  -1   6   2      321.39      331.82      7.92 o 
   0   6   2      298.98      305.57      6.27 o 
   1   6   2       76.64       91.13      2.81 o 
   2   6   2     1168.87     1044.23     14.70 o 
   3   6   2     1154.92      974.17     13.88 o 
   4   6   2       81.22       79.21      4.08 o 
   5   6   2       42.03       42.79      3.27 o 
   6   6   2      239.56      256.73      8.49 o 
   7   6   2        0.99        1.80      1.31 o 
   8   6   2      189.10      191.57      8.82 o 
   9   6   2        0.28        0.00      1.31 o 
  10   6   2      103.30       77.74      6.86 o 
  -5   7   2       18.31       21.77      3.37 o 
  -4   7   2        5.23        5.18      1.84 o 
  -3   7   2      765.43      830.07     72.51 o 
  -2   7   2      302.70      334.89     18.13 o 
  -1   7   2      100.12      108.11      4.90 o 
   0   7   2      261.17      267.19     13.39 o 
   1   7   2       64.94       59.17      3.68 o 
   2   7   2      115.26      110.84      5.88 o 
   3   7   2       45.55       50.14      3.59 o 
   4   7   2       33.17       23.19      2.45 o 
   5   7   2       32.98       37.40      3.27 o 
   6   7   2       98.86      103.05      5.55 o 
   7   7   2        3.50        6.70      2.12 o 
   8   7   2        0.02        0.82      1.47 o 
   9   7   2      167.00      169.36      9.15 o 
  10   7   2       54.51       53.40      5.72 o 
  -4   8   2       11.06        9.49      2.53 o 
  -3   8   2      113.94      125.38      6.32 o 
  -2   8   2       34.79       40.81      3.61 o 
  -1   8   2        2.01        1.09      1.21 o 
   0   8   2     2282.21     2445.14    159.48 o 
   1   8   2      577.57      621.71     10.74 o 
   2   8   2       14.32       15.43      1.51 o 
   3   8   2       46.32       40.11      2.69 o 
   4   8   2       30.29       29.11      3.43 o 
   5   8   2       31.01       31.85      3.10 o 
   6   8   2      249.43      279.76      9.31 o 
   7   8   2       16.06       19.11      3.10 o 
   8   8   2      134.74      134.57      7.68 o 
   9   8   2      214.19      243.18     10.94 o 
  10   8   2        0.74        0.00      2.45 o 
  -3   9   2        0.31        0.04      1.37 o 
  -2   9   2        1.98        2.16      1.60 o 
  -1   9   2      969.27     1006.93     52.42 o 
   0   9   2      390.47      398.69     25.23 o 
   1   9   2       33.89       40.59      3.18 o 
   2   9   2       69.02       75.59      3.95 o 
   3   9   2      909.38      867.79     81.74 o 
   4   9   2        2.74        5.39      2.29 o 
   5   9   2        7.00        5.55      2.29 o 
   6   9   2       41.96       45.07      5.55 o 
   7   9   2        1.13        0.16      1.63 o 
   8   9   2       50.40       62.88      7.51 o 
   9   9   2       66.29       80.35      8.98 o 
  -2  10   2       22.00       28.09      5.88 o 
  -1  10   2       50.63       57.81      7.02 o 
   0  10   2       37.60       38.87      5.88 o 
   1  10   2        7.11        6.70      3.10 o 
   2  10   2      105.07      114.81      8.00 o 
   3  10   2      396.19      387.22     13.88 o 
   4  10   2        5.88        4.57      2.12 o 
   5  10   2        0.21        2.29      1.80 o 
   6  10   2        1.47        1.80      1.80 o 
   7  10   2      127.20      153.68     10.62 o 
   8  10   2       31.27       46.05      7.02 o 
   9  10   2        3.78        6.70      3.59 o 
  -1  11   2        0.93        1.96      2.78 o 
   0  11   2       73.72       72.67      7.68 o 
   1  11   2       95.82       94.23      8.33 o 
   2  11   2      353.49      347.21     14.86 o 
   3  11   2       10.71       11.60      3.59 o 
   4  11   2       19.70       16.17      3.59 o 
   6  11   2      174.51      200.88     11.43 o 
   7  11   2       84.40       82.15      8.00 o 
   8  11   2        1.66        2.12      2.61 o 
   1  12   2        0.54        0.49      2.29 o 
   2  12   2       20.80       19.76      4.74 o 
   3  12   2        0.15        0.00      1.80 o 
   4  12   2       48.25       42.79      5.88 o 
   5  12   2       42.56       23.52      4.41 o 
  -3 -11   3        0.02        0.82      1.80 o 
  -2 -11   3       90.78       87.21      8.17 o 
  -6 -10   3       30.67       30.87      5.88 o 
  -5 -10   3      130.23      136.37      9.96 o 
  -4 -10   3      122.21      128.04      9.15 o 
  -3 -10   3       40.35       32.64      6.37 o 
  -2 -10   3       45.03       39.36      5.72 o 
  -1 -10   3      199.67      170.17     10.94 o 
   0 -10   3       54.52       44.91      6.37 o 
   1 -10   3       20.47       18.78      5.06 o 
  -7  -9   3        0.78        0.33      2.12 o 
  -6  -9   3       70.80       61.57      7.19 o 
  -5  -9   3      110.65      113.18      8.82 o 
  -4  -9   3      146.91      143.72      9.31 o 
  -3  -9   3       23.13       23.84      4.08 o 
  -2  -9   3      172.54      181.38     13.56 o 
  -1  -9   3      241.78      213.29     11.43 o 
   0  -9   3       45.01       38.05      5.72 o 
   1  -9   3       33.04       15.68      4.25 o 
   2  -9   3       20.64       30.87      6.04 o 
   3  -9   3        0.27        0.00      2.45 o 
  -8  -8   3       16.75       16.00      4.90 o 
  -7  -8   3       84.50       83.62      8.49 o 
  -6  -8   3        0.91        5.06      2.78 o 
  -5  -8   3       90.51       81.49      7.35 o 
  -4  -8   3       94.63       83.94      7.02 o 
  -3  -8   3      320.89      337.24     12.90 o 
  -2  -8   3       86.72       80.84      6.04 o 
  -1  -8   3        0.20        0.49      0.90 o 
   0  -8   3       16.94       14.37      3.59 o 
   1  -8   3        7.74        5.72      3.10 o 
   2  -8   3       29.74       22.70      5.06 o 
   3  -8   3      226.40      239.58     13.72 o 
   4  -8   3        0.23        0.00      2.12 o 
  -8  -7   3       21.99       22.54      5.55 o 
  -7  -7   3       14.35       20.09      4.90 o 
  -6  -7   3       23.34       22.86      4.74 o 
  -5  -7   3       90.87       88.68      7.35 o 
  -4  -7   3       47.17       51.77      5.39 o 
  -3  -7   3       87.96       80.68      6.21 o 
  -2  -7   3      109.47      106.81      6.70 o 
  -1  -7   3       49.66       51.68      4.98 o 
   0  -7   3      172.01      161.82      5.69 o 
   1  -7   3        9.51        6.53      2.61 o 
   2  -7   3       56.90       48.01      5.88 o 
   3  -7   3       26.59       32.66      5.55 o 
   4  -7   3        6.30        7.35      3.59 o 
   5  -7   3      226.82      276.98     15.35 o 
  -8  -6   3        0.56        1.80      2.78 o 
  -7  -6   3       52.92       61.08      7.02 o 
  -6  -6   3        0.00        2.78      2.45 o 
  -5  -6   3      381.76      427.88     15.51 o 
  -4  -6   3      547.79      557.72     16.49 o 
  -3  -6   3       29.57       25.97      3.92 o 
  -2  -6   3       14.88       15.02      2.78 o 
  -1  -6   3      136.09      162.33      7.35 o 
   0  -6   3       40.49       32.12      4.82 o 
   1  -6   3       63.66       49.63      3.18 o 
   2  -6   3       56.09       65.49      6.21 o 
   3  -6   3      146.74      146.82      9.47 o 
   4  -6   3       54.83       87.70      8.00 o 
   5  -6   3        6.50        3.92      3.10 o 
   6  -6   3       34.94       31.19      6.21 o 
  -9  -5   3       13.48       13.72      4.74 o 
  -8  -5   3        0.69        0.00      1.80 o 
  -7  -5   3       10.73       16.33      4.25 o 
  -6  -5   3       48.31       79.70      7.19 o 
  -5  -5   3      292.19      325.81     13.07 o 
  -4  -5   3       70.33       69.41      5.72 o 
  -3  -5   3        9.57        4.57      1.96 o 
  -2  -5   3      150.43      132.12      6.70 o 
  -1  -5   3      490.10      520.97     12.41 o 
   0  -5   3      115.45       94.25      5.14 o 
   1  -5   3       51.33       63.07      2.38 o 
   2  -5   3       27.30       36.57      2.00 o 
   3  -5   3      396.01      412.20     16.09 o 
   4  -5   3      212.68      217.57      6.98 o 
   5  -5   3       11.68       10.89      2.78 o 
   6  -5   3       85.47       81.85      5.10 o 
   7  -5   3      144.68      144.61     26.87 o 
  -9  -4   3       46.27       49.65      7.19 o 
  -8  -4   3        9.65       14.28      3.67 o 
  -7  -4   3       55.46       66.40      4.27 o 
  -6  -4   3      521.68      582.76     15.60 o 
  -5  -4   3       35.65       38.24      2.74 o 
  -4  -4   3      223.77      239.91      9.96 o 
  -3  -4   3       37.52       38.22      3.92 o 
  -2  -4   3       79.28       45.89      3.92 o 
  -1  -4   3      711.95      676.77     13.39 o 
   0  -4   3       13.08       14.19      1.06 o 
   1  -4   3     1756.42     2226.74     95.88 o 
   2  -4   3      690.89      687.91     26.36 o 
   3  -4   3        7.69        5.82      1.14 o 
   4  -4   3       33.23       28.27      4.33 o 
   5  -4   3      424.79      388.96      9.55 o 
   6  -4   3      941.50      901.09    123.22 o 
   7  -4   3       27.45       31.44      6.37 o 
  -9  -3   3       22.17       23.28      3.49 o 
  -8  -3   3       20.93       21.03      3.00 o 
  -7  -3   3       10.15       16.47      2.55 o 
  -6  -3   3      260.62      270.84     16.82 o 
  -5  -3   3        0.74        1.54      0.90 o 
  -4  -3   3     1374.62     1529.85     93.82 o 
  -3  -3   3      252.33      210.51      8.33 o 
  -2  -3   3       84.43       93.60      6.94 o 
  -1  -3   3      185.05      169.52      6.37 o 
   0  -3   3      149.36      149.92      5.55 o 
   1  -3   3     2157.20     2369.88     87.16 o 
   2  -3   3      813.69      877.95     48.47 o 
   3  -3   3       18.05       12.01      1.31 o 
   4  -3   3      337.77      332.52     13.17 o 
   5  -3   3      176.98      140.91     34.13 o 
   6  -3   3      129.52      134.87      5.76 o 
   7  -3   3        6.44        6.26      1.92 o 
   8  -3   3       28.89       21.23      4.08 o 
  -9  -2   3        9.56        9.80      3.59 o 
  -8  -2   3       10.48       12.11      2.35 o 
  -7  -2   3        1.05        0.00      0.96 o 
  -6  -2   3        1.24        1.19      1.22 o 
  -5  -2   3      433.61      489.40     13.15 o 
  -4  -2   3      180.25      207.80     13.23 o 
  -3  -2   3       27.92       29.01      2.53 o 
  -2  -2   3      158.33      229.95      4.90 o 
  -1  -2   3      172.66      163.15      5.72 o 
   0  -2   3     2230.08     2170.77     20.09 o 
   1  -2   3     2697.85     2781.41     19.86 o 
   2  -2   3     1585.02     1931.87    108.28 o 
   3  -2   3     6071.96     6780.43    383.07 o 
   4  -2   3      687.40      810.90     29.34 o 
   5  -2   3       25.83       21.55      3.10 o 
   6  -2   3      115.37      121.96     12.41 o 
   7  -2   3       75.43       65.16      5.55 o 
   8  -2   3      452.52      431.64     15.19 o 
  -8  -1   3       99.00       91.29      7.35 o 
  -7  -1   3      106.51      116.93      7.84 o 
  -6  -1   3      532.29      582.25     11.02 o 
  -5  -1   3       82.85       85.93      3.92 o 
  -4  -1   3      107.16      108.78      4.02 o 
  -3  -1   3      116.75      121.83      5.72 o 
  -2  -1   3      385.78      419.97     28.34 o 
  -1  -1   3     5050.18     5404.33    501.86 o 
   0  -1   3     1102.40     1058.28     12.90 o 
   1  -1   3      317.30      271.43      6.93 o 
   2  -1   3     4613.18     4754.78    260.81 o 
   3  -1   3      547.63      467.41     74.41 o 
   4  -1   3      819.82      978.57     51.12 o 
   5  -1   3        3.50        7.12      1.44 o 
   6  -1   3      180.95      183.24      8.00 o 
   7  -1   3      246.99      236.48      9.96 o 
   8  -1   3       25.90       27.76      4.41 o 
   9  -1   3       41.33       32.83      5.06 o 
  -8   0   3      541.90      526.85     17.80 o 
  -7   0   3      286.55      320.26     12.90 o 
  -6   0   3       93.22      105.34      5.88 o 
  -5   0   3       43.54       47.72      3.00 o 
  -4   0   3       37.92       35.84      2.37 o 
  -3   0   3       12.58       10.87      1.32 o 
  -2   0   3       10.53       16.98      1.47 o 
  -1   0   3        8.26       10.59      0.92 o 
   0   0   3     1334.46     1417.76      8.63 o 
   1   0   3     5719.38     4148.27   1186.27 o 
   2   0   3      479.42      428.05      6.37 o 
   3   0   3      904.48      942.89     73.04 o 
   4   0   3      220.26      284.96     16.93 o 
   5   0   3        5.22       12.25      2.12 o 
   6   0   3     1755.82     1769.18     23.68 o 
   7   0   3       93.09      102.07      6.37 o 
   8   0   3        0.33        1.14      1.63 o 
   9   0   3      341.32      311.77     13.23 o 
  -8   1   3       81.82       76.92      7.19 o 
  -7   1   3       25.46       29.23      4.74 o 
  -6   1   3      296.78      281.88     11.43 o 
  -5   1   3        0.48        0.00      0.63 o 
  -4   1   3      391.87      442.26     11.92 o 
  -3   1   3     1402.57     1341.63     18.62 o 
  -2   1   3       33.47       16.82     12.66 o 
  -1   1   3       33.70       32.77      2.78 o 
   0   1   3     4905.23     4868.09    100.19 o 
   1   1   3      951.59      907.17     88.19 o 
   2   1   3      101.71      131.81     10.37 o 
   3   1   3      224.84      229.31     17.72 o 
   4   1   3       31.50       20.09      1.96 o 
   5   1   3     1131.41     1040.48     15.68 o 
   6   1   3       84.11       77.57      4.90 o 
   7   1   3      284.49      261.30      9.80 o 
   8   1   3      178.26      165.44      8.66 o 
   9   1   3       16.70       12.09      3.27 o 
  10   1   3        3.66        1.96      1.96 o 
  -8   2   3        4.80        4.57      2.78 o 
  -7   2   3       41.06       43.28      5.39 o 
  -6   2   3     2458.04     2522.55     35.28 o 
  -5   2   3       52.13       67.94      5.39 o 
  -4   2   3      870.52      960.53     11.18 o 
  -3   2   3      310.49      294.07     30.46 o 
  -2   2   3      872.36      832.80     99.79 o 
  -1   2   3      228.01      314.42     26.84 o 
   0   2   3     7646.25     8417.01    750.34 o 
   1   2   3      650.87      576.11     39.85 o 
   2   2   3     5264.64     2798.44   1398.79 o 
   3   2   3      941.02      710.55    300.34 o 
   4   2   3      472.49      453.36      8.98 o 
   5   2   3        2.16        2.94      1.14 o 
   6   2   3       36.71       42.46      3.59 o 
   7   2   3      102.10      106.15      6.21 o 
   8   2   3        9.24        6.86      2.29 o 
   9   2   3       59.49       56.02      5.39 o 
  10   2   3       41.45       32.50      4.90 o 
  -7   3   3      591.21      591.20     19.11 o 
  -6   3   3      263.64      287.27     12.41 o 
  -5   3   3      169.70      145.35      8.33 o 
  -4   3   3       66.11       60.92      5.06 o 
  -3   3   3        9.15        9.47      2.29 o 
  -2   3   3        0.23        5.37      1.16 o 
  -1   3   3       29.09       32.32      3.19 o 
   0   3   3       86.35       91.67      7.30 o 
   1   3   3       66.28       41.88     14.84 o 
   2   3   3       16.67       22.21      1.80 o 
   3   3   3      295.18      284.33      6.37 o 
   4   3   3        0.55        3.76      1.14 o 
   5   3   3       10.23       11.76      1.96 o 
   6   3   3      380.84      372.03     10.13 o 
   7   3   3      349.31      305.23     10.13 o 
   8   3   3       28.32       23.68      3.59 o 
   9   3   3      184.91      146.33      8.49 o 
  10   3   3       83.06       74.31      6.86 o 
  -7   4   3        0.01        0.00      1.63 o 
  -6   4   3       23.49       20.74      4.08 o 
  -5   4   3       59.12       48.50      5.23 o 
  -4   4   3     1106.48      775.74     18.29 o 
  -3   4   3     2249.14     2178.20    557.56 o 
  -2   4   3      210.96      259.84     32.01 o 
  -1   4   3       57.11       84.36      3.84 o 
   0   4   3       93.04      149.00      8.00 o 
   1   4   3     1753.33     1942.26    154.41 o 
   2   4   3      456.67      398.98      8.17 o 
   3   4   3      202.21      181.44      5.55 o 
   4   4   3      392.67      401.92      8.66 o 
   5   4   3     1071.50     1035.58     15.19 o 
   6   4   3      576.36      554.94     12.25 o 
   7   4   3       91.69       87.86      5.55 o 
   8   4   3      116.44      107.62      6.70 o 
   9   4   3       55.34       48.99      5.06 o 
  10   4   3       67.70       55.69      5.88 o 
  -6   5   3        0.68        0.00      1.63 o 
  -5   5   3       81.60       86.39      7.02 o 
  -4   5   3     1676.32     1613.32    184.71 o 
  -3   5   3      328.78      299.82     45.97 o 
  -2   5   3       53.81       44.57      3.16 o 
  -1   5   3     1203.55     1121.36    182.42 o 
   0   5   3      835.18      912.77    116.28 o 
   1   5   3      354.37      397.40     28.82 o 
   2   5   3      919.86      841.89     12.90 o 
   4   5   3       15.27       28.09      2.45 o 
   5   5   3      402.25      370.56      9.31 o 
   6   5   3        0.12        0.00      0.82 o 
   7   5   3      392.37      379.05     11.27 o 
   8   5   3       77.17       74.80      5.55 o 
   9   5   3       34.16       32.34      4.41 o 
  10   5   3        8.68        5.88      2.61 o 
  -6   6   3       52.99       47.85      6.04 o 
  -5   6   3       73.67       75.12      5.18 o 
  -4   6   3        2.94        0.23      1.14 o 
  -3   6   3      247.17      273.14     30.46 o 
  -2   6   3      124.87      151.51     23.03 o 
  -1   6   3       46.56       53.66      3.39 o 
   0   6   3      203.36      246.63     14.21 o 
   1   6   3        3.48        5.73      1.21 o 
   2   6   3      317.22      352.83      6.52 o 
   3   6   3      694.23      635.46     11.76 o 
   4   6   3      602.03      534.36     10.94 o 
   5   6   3        4.53        5.23      1.63 o 
   6   6   3      287.17      268.16      8.82 o 
   7   6   3      378.95      395.22     11.60 o 
   8   6   3        0.42        0.33      1.31 o 
   9   6   3        3.96        2.12      1.63 o 
  10   6   3        0.01        0.00      1.31 o 
  -5   7   3        9.21       10.04      2.54 o 
  -4   7   3       12.68       14.65      2.83 o 
  -3   7   3        0.28        0.02      1.18 o 
  -2   7   3       50.02       53.31      3.86 o 
  -1   7   3      460.47      503.55     21.80 o 
   0   7   3       39.30       38.57      2.86 o 
   1   7   3       43.91       50.64      3.05 o 
   2   7   3      874.91      904.48     32.01 o 
   3   7   3     1400.85     1319.58     18.29 o 
   4   7   3        1.61        0.65      0.98 o 
   5   7   3       49.40       55.20      3.92 o 
   6   7   3     1298.54     1351.43     20.09 o 
   7   7   3       30.39       30.87      3.43 o 
   8   7   3       32.52       26.13      3.76 o 
   9   7   3        2.39        4.25      1.96 o 
  10   7   3        2.93        2.12      1.96 o 
  -4   8   3      133.53      161.03     13.80 o 
  -3   8   3       50.61       49.03      5.14 o 
  -2   8   3        0.03        0.64      1.14 o 
  -1   8   3       62.87       68.66      4.27 o 
   0   8   3      394.85      438.19     29.80 o 
   1   8   3       66.54       83.87      4.19 o 
   2   8   3       60.94       54.78      2.40 o 
   3   8   3      162.57      147.06      4.78 o 
   4   8   3      375.08      364.19     10.13 o 
   5   8   3      436.13      451.73     11.43 o 
   6   8   3       62.54       62.71      4.57 o 
   7   8   3        1.52        0.98      1.31 o 
   8   8   3       10.79       12.25      2.94 o 
   9   8   3       33.74       40.34      4.74 o 
  10   8   3       20.28       18.13      3.92 o 
  -3   9   3       57.03       63.30      7.02 o 
  -2   9   3        0.75        1.65      1.44 o 
  -1   9   3        0.32        0.53      1.21 o 
   0   9   3      177.47      185.57      7.10 o 
   1   9   3      100.35      116.86      5.21 o 
   2   9   3       28.49       24.31      2.53 o 
   3   9   3       86.27       91.45      3.69 o 
   4   9   3      111.36       96.21      6.86 o 
   6   9   3        0.85        0.82      1.31 o 
   7   9   3      189.14      215.90      9.15 o 
   8   9   3       60.32       62.39      5.39 o 
  -2  10   3        0.10        0.24      1.50 o 
  -1  10   3       12.74       16.83      3.43 o 
   0  10   3       16.30       19.49      2.83 o 
   1  10   3       86.50       84.07      8.66 o 
   2  10   3      119.35      131.30      8.49 o 
   3  10   3      679.62      684.78     18.29 o 
   4  10   3       94.77       81.33      6.21 o 
   5  10   3        0.61        0.65      1.47 o 
   6  10   3       21.04       16.66      3.92 o 
   7  10   3       65.62       63.53      7.02 o 
   8  10   3       40.75       45.73      6.70 o 
   9  10   3        0.18        2.45      2.78 o 
  -1  11   3        1.24        0.00      2.45 o 
   0  11   3        3.15        3.59      2.61 o 
   1  11   3        0.09        0.00      1.96 o 
   2  11   3      125.31      131.47      9.31 o 
   3  11   3      780.77      734.91     20.41 o 
   4  11   3        0.07        0.00      1.31 o 
   6  11   3        2.67        1.31      1.96 o 
   7  11   3       17.64       16.49      4.41 o 
   8  11   3        4.33        5.88      3.10 o 
   1  12   3        7.61        5.55      3.27 o 
   2  12   3       76.58       88.19      8.17 o 
   3  12   3       43.37       48.01      6.04 o 
   4  12   3       55.71       57.16      6.21 o 
   5  12   3       29.51       22.70      4.08 o 
   7  12   3        0.29        1.47      2.12 o 
  -5 -10   4       47.55       37.24      6.04 o 
  -4 -10   4       23.35       23.68      4.74 o 
  -3 -10   4        3.91        4.74      2.45 o 
  -2 -10   4       98.61       82.80      7.68 o 
  -1 -10   4       23.46       28.74      5.39 o 
   0 -10   4      111.15       90.48      8.66 o 
  -5  -9   4      210.82      204.14     12.25 o 
  -4  -9   4       80.61       79.04      7.35 o 
  -3  -9   4       22.18       16.00      3.76 o 
  -2  -9   4        0.39        0.11      1.14 o 
  -1  -9   4       30.00       15.51      3.92 o 
   0  -9   4      127.88      124.12      9.31 o 
   1  -9   4       20.37       18.45      4.90 o 
   2  -9   4        3.28        5.88      3.43 o 
  -7  -8   4        1.24        0.00      2.45 o 
  -6  -8   4       26.58       28.25      5.55 o 
  -5  -8   4       14.11       15.51      4.25 o 
  -4  -8   4       52.70       44.42      5.88 o 
  -3  -8   4      280.80      283.02     12.41 o 
  -2  -8   4       22.20       26.13      4.08 o 
  -1  -8   4      323.54      325.92     31.36 o 
   0  -8   4       70.52       62.06      6.37 o 
   1  -8   4        4.56        3.92      2.61 o 
   2  -8   4      423.24      379.22     16.49 o 
   3  -8   4       78.76       63.69      7.51 o 
   4  -8   4       63.14       63.20      8.33 o 
  -8  -7   4       19.84       33.97      6.70 o 
  -7  -7   4      105.59      102.89      9.31 o 
  -6  -7   4       14.46       13.72      4.08 o 
  -5  -7   4       14.43       13.07      3.59 o 
  -4  -7   4      168.54      173.11      9.96 o 
  -3  -7   4        6.04        3.76      2.12 o 
  -2  -7   4     1322.54     1315.50     24.33 o 
  -1  -7   4        2.00        1.26      1.71 o 
   0  -7   4      170.34      179.05     12.09 o 
   1  -7   4      164.26      174.42     10.13 o 
   2  -7   4      100.86       97.66      8.00 o 
   3  -7   4      135.81      137.84      9.96 o 
   4  -7   4        1.24        1.14      2.29 o 
   5  -7   4       13.28       17.96      5.06 o 
  -8  -6   4       91.89      111.38      9.96 o 
  -7  -6   4        2.16        0.65      2.12 o 
  -6  -6   4      101.53       97.17      8.33 o 
  -5  -6   4       27.92       27.76      4.74 o 
  -4  -6   4        0.13        0.65      1.47 o 
  -3  -6   4      535.02      512.81     15.51 o 
  -2  -6   4       17.38       14.86      3.10 o 
  -1  -6   4      190.36      195.32      8.66 o 
   0  -6   4     1263.66     1316.49     55.45 o 
   1  -6   4       57.98       56.28      5.39 o 
   2  -6   4       62.29       61.73      6.21 o 
   3  -6   4      161.84      146.49      9.64 o 
   4  -6   4       14.79        8.17      3.59 o 
   5  -6   4      379.98      378.24     16.98 o 
   6  -6   4        1.40        2.29      2.94 o 
  -8  -5   4       10.76        2.61      2.78 o 
  -7  -5   4        1.11        1.96      2.45 o 
  -6  -5   4      112.61      118.73      8.82 o 
  -5  -5   4       70.14       77.57      6.86 o 
  -4  -5   4      343.99      363.37     13.39 o 
  -3  -5   4       33.45       17.15      3.27 o 
  -2  -5   4        7.49        6.53      2.12 o 
  -1  -5   4     1618.11     1640.17     23.68 o 
   0  -5   4      128.26      148.21      9.64 o 
   1  -5   4       34.00       35.59      2.70 o 
   2  -5   4       68.58       78.68      4.25 o 
   3  -5   4       22.58       19.60      4.08 o 
   4  -5   4      443.53      405.89     30.87 o 
   5  -5   4       69.95       67.33      4.28 o 
   6  -5   4       37.69       38.20      3.80 o 
   7  -5   4      117.47      131.02     18.70 o 
  -8  -4   4       15.14       17.96      4.57 o 
  -7  -4   4        1.87        3.92      2.45 o 
  -6  -4   4       20.23       23.19      4.41 o 
  -5  -4   4      405.24      408.78     14.53 o 
  -4  -4   4       17.49       17.47      3.43 o 
  -3  -4   4       12.00       11.43      2.78 o 
  -2  -4   4     1383.07      966.49     18.29 o 
  -1  -4   4       23.24       21.56      2.78 o 
   0  -4   4        2.83        3.92      1.47 o 
   1  -4   4      456.98      510.44     12.80 o 
   2  -4   4      111.36      174.48      3.91 o 
   3  -4   4       74.43       79.62      4.00 o 
   4  -4   4      232.17      254.68     16.98 o 
   5  -4   4      167.46      140.87     12.98 o 
   6  -4   4      111.09      115.66     12.00 o 
   7  -4   4       37.34       59.51      7.43 o 
  -8  -3   4        4.16        5.52      2.07 o 
  -7  -3   4       13.39       16.64      2.78 o 
  -6  -3   4       88.38       95.15      7.84 o 
  -5  -3   4      180.71      203.47     16.74 o 
  -4  -3   4       57.66       71.63      4.74 o 
  -3  -3   4     1834.44     2092.05    380.20 o 
  -2  -3   4        9.72       21.44      3.51 o 
  -1  -3   4        0.00        0.00      0.65 o 
   0  -3   4      287.79      281.55      8.49 o 
   1  -3   4       41.77       59.65      2.03 o 
   2  -3   4        0.98        0.56      1.09 o 
   3  -3   4        0.92        3.75      0.90 o 
   4  -3   4       71.51       68.34      2.86 o 
   5  -3   4      232.23      269.26     13.38 o 
   6  -3   4        0.64        2.61      1.71 o 
   7  -3   4       14.71       14.00      2.55 o 
   8  -3   4        4.42        5.23      2.45 o 
  -8  -2   4        3.86        0.49      1.50 o 
  -7  -2   4      263.41      280.16     22.70 o 
  -6  -2   4      167.72      185.52     11.84 o 
  -5  -2   4       73.66       78.07      3.95 o 
  -4  -2   4      585.82      608.36     48.59 o 
  -3  -2   4        4.59        5.90      1.14 o 
  -2  -2   4      111.20      166.09      4.57 o 
  -1  -2   4      431.12      286.13      8.49 o 
   0  -2   4       49.23       57.49      3.76 o 
   1  -2   4      184.53      184.65      2.81 o 
   2  -2   4       16.07       24.61      1.32 o 
   3  -2   4       13.43       18.74      1.76 o 
   4  -2   4      422.96      402.83     21.73 o 
   5  -2   4      253.91      204.77     13.02 o 
   6  -2   4      165.53      166.07     13.96 o 
   7  -2   4       43.73       33.60      3.33 o 
   8  -2   4      202.15      197.77     10.29 o 
  -8  -1   4       22.36       20.74      4.41 o 
  -7  -1   4      164.63      173.16      6.75 o 
  -6  -1   4        0.93        1.11      1.09 o 
  -5  -1   4        8.18        5.16      2.37 o 
  -4  -1   4      920.02     1009.73     53.73 o 
  -3  -1   4       91.73       99.38      5.47 o 
  -2  -1   4      857.60      870.28     24.91 o 
  -1  -1   4        2.51        1.00      0.42 o 
   0  -1   4     1492.52     1259.56    144.12 o 
   1  -1   4       69.61       82.82      7.76 o 
   2  -1   4       10.74       13.37      5.59 o 
   3  -1   4      131.58      134.04      7.92 o 
   4  -1   4      465.50      450.65      7.65 o 
   5  -1   4        7.08        9.32      1.34 o 
   6  -1   4      353.50      405.85     35.60 o 
   7  -1   4      347.95      299.19     11.11 o 
   8  -1   4       83.06       75.94      6.37 o 
   9  -1   4        1.12        1.31      1.63 o 
  -8   0   4       22.01       23.52      4.74 o 
  -7   0   4      312.81      332.83     13.56 o 
  -6   0   4      112.21      112.42      5.01 o 
  -5   0   4        2.87        1.13      0.86 o 
  -4   0   4      722.90      806.77     31.27 o 
  -3   0   4     1139.37     1092.78     29.31 o 
  -2   0   4     2132.91     2093.87     50.87 o 
  -1   0   4      428.40      416.65     80.68 o 
   0   0   4     1624.82     1669.20     12.09 o 
   1   0   4       35.42       26.05      4.65 o 
   2   0   4       90.88       86.83     16.74 o 
   3   0   4      422.30      368.97     22.59 o 
   4   0   4        1.32        1.27      0.70 o 
   5   0   4       67.04       67.78      4.81 o 
   6   0   4      631.53      645.74     14.21 o 
   7   0   4       11.64        9.80      2.61 o 
   8   0   4      150.04      138.49      8.00 o 
   9   0   4       64.29       56.83      5.72 o 
  -8   1   4      201.65      198.92     11.60 o 
  -7   1   4      255.38      297.56     13.23 o 
  -6   1   4       67.02       81.82      6.53 o 
  -5   1   4       11.58        8.47      4.33 o 
  -4   1   4      519.20      467.30    100.68 o 
  -3   1   4     1527.88     1566.40     27.27 o 
  -2   1   4      976.06      999.71     38.71 o 
  -1   1   4       14.08        8.83      1.55 o 
   0   1   4        0.64        1.34      0.51 o 
   1   1   4     2847.95     2558.05    231.33 o 
   2   1   4      654.92      609.24    126.16 o 
   3   1   4       94.82      101.11     23.41 o 
   4   1   4      516.68      479.76      7.58 o 
   5   1   4      614.33      603.28     11.92 o 
   6   1   4        0.57        2.12      1.31 o 
   7   1   4       11.47       13.23      2.78 o 
   8   1   4       59.73       58.30      5.23 o 
   9   1   4       18.93       22.37      4.08 o 
  10   1   4      505.97      445.52     16.49 o 
  -7   2   4      189.03      191.08     10.94 o 
  -6   2   4       32.43       40.01      4.90 o 
  -5   2   4       22.39       23.35      3.76 o 
  -4   2   4        0.45        0.98      0.82 o 
  -3   2   4        7.21        9.18      3.76 o 
  -2   2   4     1838.84     1726.32    502.19 o 
  -1   2   4      969.77      997.97     28.66 o 
   0   2   4     3339.68     2820.58    590.54 o 
   1   2   4     2245.55     2156.52     85.01 o 
   3   2   4     6484.01     4926.10   1590.60 o 
   4   2   4      274.48      231.81     15.11 o 
   5   2   4      216.30      220.64      7.02 o 
   6   2   4      134.60      143.23      6.37 o 
   7   2   4      217.68      203.65      8.49 o 
   8   2   4       19.15       21.07      3.59 o 
   9   2   4      370.61      336.92     13.07 o 
  10   2   4      112.01      105.01      8.00 o 
  -7   3   4       23.14       18.29      4.25 o 
  -6   3   4        0.50        0.00      1.63 o 
  -5   3   4        4.93        6.04      2.45 o 
  -4   3   4       80.50       45.73      4.57 o 
  -3   3   4        0.23        0.33      0.98 o 
  -2   3   4       51.68       35.88      1.83 o 
  -1   3   4     2862.55     3080.36    645.06 o 
   0   3   4      207.41      232.08     32.34 o 
   1   3   4      946.32     1177.50    253.71 o 
   2   3   4     2102.56     1179.28    741.37 o 
   3   3   4      515.59      319.34    155.72 o 
   4   3   4        3.85        2.29      0.82 o 
   5   3   4       36.33       28.42      2.61 o 
   6   3   4       20.08       24.33      2.78 o 
   7   3   4       12.43       11.27      2.45 o 
   8   3   4      369.04      340.02     11.76 o 
   9   3   4        0.02        0.82      1.31 o 
  10   3   4      116.31      106.64      7.84 o 
  -7   4   4        3.36        4.41      2.78 o 
  -6   4   4       67.98       70.39      6.86 o 
  -5   4   4      253.46      242.52     11.43 o 
  -4   4   4        3.70        3.27      1.96 o 
  -3   4   4      185.40      228.64      9.64 o 
  -2   4   4      327.25      370.70     95.38 o 
  -1   4   4      236.61      233.08     18.59 o 
   0   4   4     1826.83     2402.78    182.71 o 
   1   4   4     2567.27     2915.55    259.12 o 
   2   4   4     1454.40     1373.86    135.63 o 
   3   4   4        2.83        2.94      1.14 o 
   4   4   4      217.92      234.52      6.86 o 
   5   4   4      289.84      301.64      8.33 o 
   6   4   4      265.28      261.63      8.49 o 
   7   4   4      505.11      485.53     12.74 o 
   8   4   4        3.62        8.49      2.45 o 
   9   4   4        1.24        0.65      1.47 o 
  10   4   4      258.46      251.99     11.92 o 
  -6   5   4       19.03       20.09      4.41 o 
  -5   5   4        0.82        1.31      1.80 o 
  -4   5   4      161.62      156.29      8.98 o 
  -3   5   4       13.46       12.38      2.16 o 
  -2   5   4        9.31        7.40      1.76 o 
  -1   5   4       50.10       68.46      9.39 o 
   0   5   4      162.38      158.39     16.41 o 
   1   5   4        2.81        2.54      0.86 o 
   2   5   4      373.96      459.66     40.99 o 
   3   5   4      857.41      742.92     12.58 o 
   4   5   4      821.32      666.65     12.09 o 
   5   5   4      232.57      221.62      7.35 o 
   6   5   4       18.62       11.76      2.12 o 
   7   5   4      127.11      122.98      6.37 o 
   8   5   4       30.06       27.27      3.76 o 
   9   5   4      266.41      244.81     10.78 o 
  10   5   4       14.23       19.11      3.92 o 
  -6   6   4      104.24       97.34      8.49 o 
  -5   6   4      130.63      120.69      8.82 o 
  -4   6   4        7.51       11.37      2.35 o 
  -3   6   4       32.37       45.15      6.12 o 
  -2   6   4        0.07        0.92      1.09 o 
  -1   6   4      241.15      300.60     22.13 o 
   0   6   4      639.84      627.96     66.80 o 
   1   6   4       62.61       60.71      6.12 o 
   2   6   4      486.32      569.77     36.66 o 
   3   6   4       81.58      109.26      5.23 o 
   4   6   4       93.02       77.74      4.41 o 
   5   6   4      118.27      118.24      5.55 o 
   6   6   4      264.94      261.14      8.82 o 
   7   6   4       30.91       31.52      3.43 o 
   8   6   4      236.25      249.71     10.13 o 
   9   6   4        0.01        0.00      0.98 o 
  10   6   4        2.77        1.47      1.63 o 
  -5   7   4        3.53        3.59      2.45 o 
  -4   7   4      133.02      146.96     32.34 o 
  -3   7   4        0.18        1.63      1.31 o 
  -2   7   4      116.82      131.96     13.88 o 
  -1   7   4     1280.97     1337.08     62.96 o 
   0   7   4       73.38       79.64      7.35 o 
   1   7   4       10.52        9.22      1.65 o 
   2   7   4       35.05       33.04      2.42 o 
   3   7   4      113.01      130.29      8.17 o 
   4   7   4      140.25      133.75      6.04 o 
   5   7   4        8.80        7.19      1.96 o 
   6   7   4       38.33       34.30      3.43 o 
   7   7   4      306.32      283.51      9.96 o 
   8   7   4       87.60       85.74      6.04 o 
   9   7   4       14.76       16.49      3.43 o 
  10   7   4       77.51       74.14      6.53 o 
  -4   8   4        0.01        0.98      1.50 o 
  -3   8   4      236.05      270.81     43.36 o 
  -2   8   4      212.28      224.14     18.37 o 
  -1   8   4      537.57      609.81     58.06 o 
   0   8   4       68.07       80.56      7.92 o 
   1   8   4      197.80      197.89      6.78 o 
   2   8   4      107.67      106.74      4.49 o 
   3   8   4       77.04       78.15      3.64 o 
   5   8   4      140.52      128.85      6.37 o 
   6   8   4       89.77       99.62      5.88 o 
   7   8   4       58.83       62.88      5.06 o 
   8   8   4       27.55       36.75      4.25 o 
   9   8   4      213.96      226.84     10.62 o 
  10   8   4       61.57       61.24      6.21 o 
  -3   9   4       25.45       25.74      3.57 o 
  -2   9   4        0.00        0.00      1.24 o 
  -1   9   4        5.66        2.73      1.56 o 
   0   9   4      296.99      330.74     40.67 o 
   1   9   4      119.53      138.22     14.45 o 
   2   9   4      650.58      660.27     11.74 o 
   3   9   4       22.73       20.21      2.28 o 
   4   9   4       18.56       11.95      1.72 o 
   5   9   4      118.44      120.36      6.53 o 
   6   9   4      569.46      643.46     15.19 o 
   7   9   4        0.57        0.16      1.31 o 
   8   9   4      194.86      235.50     10.29 o 
   9   9   4      125.57      149.76      8.82 o 
  10   9   4       22.22       19.92      4.25 o 
  -2  10   4        5.66        7.96      2.43 o 
  -1  10   4        9.98        9.82      3.67 o 
   0  10   4       21.88       19.95      3.76 o 
   1  10   4      467.95      494.11     30.70 o 
   2  10   4        6.78        8.08      1.92 o 
   3  10   4      113.38      118.45      7.59 o 
   4  10   4       66.57       62.94      3.70 o 
   5  10   4       29.15       29.40      3.92 o 
   6  10   4       18.98       23.35      3.59 o 
   7  10   4      337.13      371.05     12.58 o 
  -1  11   4        7.25        8.74      2.51 o 
   0  11   4        8.12        7.54      2.42 o 
   1  11   4       75.49       85.41      7.84 o 
   2  11   4       17.14       27.44      4.90 o 
   3  11   4       88.86       86.07      7.19 o 
   4  11   4       64.73       60.59      5.88 o 
   5  11   4        1.04        0.00      1.31 o 
   6  11   4      202.34      232.07     11.92 o 
   7  11   4       26.74       22.37      4.74 o 
   8  11   4       84.26       84.60      8.49 o 
   1  12   4        7.65        6.37      3.10 o 
   2  12   4       99.42      113.18      9.15 o 
   3  12   4       29.28       38.38      5.72 o 
   4  12   4       28.39       20.74      4.41 o 
   5  12   4       72.20       75.45      6.70 o 
   7  12   4        1.06        0.65      2.29 o 
  -3 -10   5       10.69       11.43      3.76 o 
  -2 -10   5        1.47        2.61      2.29 o 
  -1 -10   5       50.30       49.32      6.70 o 
  -5  -9   5       86.61      100.60      8.98 o 
  -4  -9   5       58.12       57.49      6.53 o 
  -3  -9   5        2.76        3.43      2.45 o 
  -2  -9   5        0.89        0.24      1.21 o 
  -1  -9   5        1.27        0.49      1.80 o 
   0  -9   5        2.90        2.29      2.45 o 
   1  -9   5      244.53      224.88     13.23 o 
  -6  -8   5       28.18       28.58      5.72 o 
  -5  -8   5      135.34      136.53     10.13 o 
  -4  -8   5        6.36        4.25      2.45 o 
  -3  -8   5       78.96       74.96      6.86 o 
  -2  -8   5        2.94        1.31      1.63 o 
  -1  -8   5       92.99       91.78      5.08 o 
   0  -8   5        0.17        0.00      1.63 o 
   1  -8   5       64.66       55.36      6.53 o 
   2  -8   5       10.37       13.88      4.08 o 
   3  -8   5       90.91      129.02     10.45 o 
  -7  -7   5       16.81       19.76      5.39 o 
  -6  -7   5       31.92       36.42      6.21 o 
  -5  -7   5       11.64       11.60      3.76 o 
  -4  -7   5        5.76        2.78      2.12 o 
  -3  -7   5       81.83       82.64      6.86 o 
  -2  -7   5       11.89       15.19      3.43 o 
  -1  -7   5       49.47       53.57      5.23 o 
   0  -7   5        6.00        7.07      1.88 o 
   1  -7   5        0.04        0.33      1.80 o 
   2  -7   5       10.47       14.21      3.92 o 
   3  -7   5        0.81        1.96      2.45 o 
   4  -7   5       57.06       53.57      7.35 o 
  -7  -6   5       61.79       67.29      7.68 o 
  -6  -6   5      141.09      147.80     10.45 o 
  -5  -6   5        1.44        4.90      2.61 o 
  -4  -6   5      134.47      138.98      8.98 o 
  -3  -6   5        9.16        8.17      2.78 o 
  -2  -6   5        0.34        0.33      1.14 o 
  -1  -6   5      204.00      212.80      9.64 o 
   0  -6   5       44.38       38.37      3.12 o 
   1  -6   5      722.97      693.54     18.05 o 
   2  -6   5      543.19      588.26     18.13 o 
   3  -6   5       90.11       95.21      8.00 o 
   4  -6   5      130.81      179.81     11.27 o 
   5  -6   5       97.62       94.72      8.82 o 
  -8  -5   5      240.27      255.42     14.70 o 
  -7  -5   5        0.67        0.33      2.29 o 
  -6  -5   5        1.43        1.14      2.12 o 
  -5  -5   5      145.27      148.94      9.64 o 
  -4  -5   5       21.27       17.31      3.76 o 
  -3  -5   5        4.84        8.33      2.78 o 
  -2  -5   5        4.86        1.96      1.47 o 
  -1  -5   5       35.33       35.93      4.08 o 
   0  -5   5      551.09      524.49     10.45 o 
   1  -5   5       29.57       29.95      2.70 o 
   2  -5   5        0.33        0.00      0.94 o 
   3  -5   5       27.41       32.82      3.10 o 
   4  -5   5      238.33      241.71     12.25 o 
   5  -5   5        5.74        4.41      2.94 o 
   6  -5   5       22.45       31.03      5.72 o 
  -8  -4   5       39.23       30.70      5.72 o 
  -7  -4   5       49.51       35.77      5.72 o 
  -6  -4   5      260.21      277.63     13.23 o 
  -5  -4   5        3.17        3.27      1.96 o 
  -4  -4   5      110.93       95.38      7.02 o 
  -3  -4   5      283.05      285.15     11.27 o 
  -2  -4   5        1.82        2.12      1.47 o 
  -1  -4   5      130.22       48.34      4.25 o 
   0  -4   5      383.56      396.04     11.60 o 
   1  -4   5       21.38       23.61      3.67 o 
   2  -4   5      807.70      852.20     12.60 o 
   3  -4   5       75.61       83.07      4.27 o 
   4  -4   5      536.69      515.11     18.56 o 
   5  -4   5        4.80        3.36      1.36 o 
   6  -4   5      146.34      132.94     13.23 o 
   7  -4   5      141.28      156.43     20.90 o 
  -8  -3   5      117.49      115.46      9.31 o 
  -7  -3   5      299.98      305.72     14.05 o 
  -6  -3   5       14.55       15.68      3.76 o 
  -5  -3   5      307.00      298.54     12.41 o 
  -4  -3   5      222.95      254.44     24.42 o 
  -3  -3   5       58.93       71.61     10.45 o 
  -2  -3   5      465.43      298.21     10.29 o 
  -1  -3   5      277.66      184.87      7.84 o 
   0  -3   5      106.37      113.83      6.04 o 
   1  -3   5      570.37      587.09     17.43 o 
   2  -3   5      545.63      565.41     14.55 o 
   3  -3   5        0.24        0.86      0.72 o 
   4  -3   5        3.59        2.70      0.90 o 
   5  -3   5      301.83      300.33     15.24 o 
   6  -3   5      230.61      229.62     15.02 o 
   7  -3   5      247.23      243.07     19.84 o 
   8  -3   5        3.51        2.78      2.29 o 
  -8  -2   5       69.76       82.28      5.31 o 
  -7  -2   5      117.88      124.16      6.00 o 
  -6  -2   5       22.90       22.17      3.59 o 
  -5  -2   5      780.12      876.38     74.80 o 
  -4  -2   5       49.34       54.15      7.92 o 
  -3  -2   5       84.93       90.38     12.09 o 
  -2  -2   5      296.34      353.50     33.40 o 
  -1  -2   5      904.59      771.37    359.86 o 
   0  -2   5      148.43       87.21      4.90 o 
   1  -2   5     1801.39     1876.12     11.31 o 
   2  -2   5      143.05      162.14      5.88 o 
   3  -2   5      172.83      204.70     18.78 o 
   4  -2   5       10.44       10.57      1.39 o 
   5  -2   5      517.75      539.18     22.96 o 
   6  -2   5        4.38        4.35      1.24 o 
   7  -2   5        7.90        6.32      2.29 o 
   8  -2   5       63.02       55.53      5.55 o 
  -8  -1   5        9.45        9.47      3.43 o 
  -7  -1   5        1.30        0.12      1.21 o 
  -6  -1   5        6.55       10.67      2.07 o 
  -5  -1   5      254.69      271.14     21.80 o 
  -4  -1   5      440.79      482.21     41.40 o 
  -3  -1   5      160.73      173.80     27.68 o 
  -2  -1   5       19.86       22.59      7.43 o 
  -1  -1   5     1187.10     1226.00     91.13 o 
   0  -1   5        5.23        4.00      1.55 o 
   1  -1   5       47.33       38.25      1.71 o 
   2  -1   5        2.57        3.85      0.61 o 
   3  -1   5      269.38      297.51     16.00 o 
   4  -1   5       16.19       13.55      1.37 o 
   5  -1   5      790.07      836.14     55.77 o 
   6  -1   5       43.08       49.48      4.54 o 
   7  -1   5      591.42      557.23     15.02 o 
   8  -1   5      187.79      174.42      9.31 o 
   9  -1   5       50.11       46.71      5.39 o 
  -8   0   5        6.73        7.35      3.27 o 
  -7   0   5       67.95       63.04      6.21 o 
  -6   0   5        0.16        0.65      1.04 o 
  -5   0   5      105.12      104.33      7.84 o 
  -4   0   5      690.57      749.14     36.09 o 
  -3   0   5     1003.65     1081.61     43.44 o 
  -2   0   5     1575.21     1688.50    141.43 o 
  -1   0   5      970.16     1002.72    182.99 o 
   0   0   5       51.60       52.36      2.08 o 
   1   0   5      430.05      429.94     45.16 o 
   2   0   5      352.88      285.82     62.97 o 
   3   0   5        7.81        8.07      0.92 o 
   4   0   5      796.28      870.27     53.84 o 
   5   0   5      132.94      141.10     12.51 o 
   6   0   5      477.01      457.57     26.46 o 
   7   0   5      116.54      117.59      6.70 o 
   8   0   5       36.07       27.93      4.08 o 
   9   0   5        5.21        2.45      2.12 o 
  -8   1   5       20.21       22.86      5.06 o 
  -7   1   5       61.25       68.76      6.70 o 
  -6   1   5       50.62       56.18      5.55 o 
  -5   1   5       32.20       30.74      2.70 o 
  -4   1   5       21.55       21.34      2.19 o 
  -3   1   5        6.53        3.76      1.02 o 
  -2   1   5      114.75       94.55     16.90 o 
  -1   1   5      100.55      115.90     12.74 o 
   0   1   5       46.04       64.42      2.42 o 
   1   1   5      196.84      216.12     15.35 o 
   2   1   5      136.55      170.62     19.39 o 
   3   1   5     1052.83     1192.03     94.39 o 
   4   1   5      214.44      240.23     17.98 o 
   5   1   5       93.81       82.36      3.65 o 
   6   1   5     2096.88     2109.69     24.82 o 
   7   1   5        7.62       11.76      2.61 o 
   8   1   5      165.16      150.74      8.17 o 
   9   1   5       15.65       11.60      3.10 o 
  10   1   5        1.79        2.12      2.29 o 
  -7   2   5       14.95       15.02      3.92 o 
  -6   2   5       22.79       24.17      4.41 o 
  -5   2   5        7.68        6.53      2.61 o 
  -4   2   5      131.86      145.19      7.84 o 
  -3   2   5      399.79      367.40     36.58 o 
  -2   2   5        0.79        0.69      0.51 o 
  -1   2   5      696.53      518.98     31.52 o 
   0   2   5      437.10      425.17     10.86 o 
   1   2   5     1745.10     1772.45     57.32 o 
   2   2   5     1258.59     1152.67    134.41 o 
   3   2   5       98.68       87.05     30.62 o 
   4   2   5        1.15        3.53      1.55 o 
   5   2   5     1050.95      954.33     16.82 o 
   6   2   5        8.05        3.92      1.47 o 
   7   2   5       25.04       26.78      3.43 o 
   8   2   5      395.08      389.83     12.74 o 
   9   2   5        0.00        1.47      1.80 o 
  10   2   5       73.58       69.08      6.53 o 
  -7   3   5       20.37       16.49      4.25 o 
  -6   3   5       12.95        5.72      2.78 o 
  -4   3   5      371.62      278.94     11.27 o 
  -3   3   5        1.46        2.29      1.47 o 
  -2   3   5        5.25       11.51      2.61 o 
  -1   3   5     2227.10     2151.02    182.91 o 
   0   3   5       29.96       47.34      5.31 o 
   1   3   5       92.78      131.43     18.27 o 
   2   3   5       43.88       29.29     16.66 o 
   3   3   5      732.66      736.87     11.60 o 
   4   3   5     1586.54     1506.79     56.59 o 
   5   3   5       33.43       39.85      3.27 o 
   6   3   5        2.91        2.94      1.31 o 
   7   3   5     1232.84     1200.85     20.09 o 
   8   3   5      176.04      159.72      8.17 o 
   9   3   5       36.22       38.87      4.57 o 
  10   3   5        9.35        8.66      3.10 o 
  -6   4   5       99.60      103.70      8.33 o 
  -5   4   5      338.44      336.59     13.88 o 
  -4   4   5        1.01        0.00      1.14 o 
  -3   4   5       42.47       45.24      4.57 o 
  -2   4   5      443.44      247.75      9.64 o 
  -1   4   5       73.33       83.57      8.80 o 
   0   4   5       32.56       28.21      3.38 o 
   1   4   5      616.39      777.83    103.08 o 
   2   4   5      197.07      189.30     29.99 o 
   3   4   5     2562.58     1358.05    757.45 o 
   5   4   5       35.41       32.99      2.94 o 
   6   4   5      820.86      785.87     14.86 o 
   7   4   5       21.71       19.60      2.94 o 
   8   4   5       13.83       10.62      2.78 o 
   9   4   5       39.04       31.52      4.25 o 
  10   4   5        0.01        1.63      1.80 o 
  -6   5   5       58.49       56.18      6.53 o 
  -5   5   5       12.09        7.84      2.94 o 
  -4   5   5        0.94        0.00      1.47 o 
  -3   5   5      207.79      188.79      9.47 o 
  -2   5   5      219.38      255.49     50.63 o 
  -1   5   5        0.01        0.00      0.78 o 
   0   5   5      590.83      736.51     73.24 o 
   1   5   5       26.45       27.73      3.80 o 
   2   5   5     2352.97     2245.93    508.11 o 
   3   5   5      682.43      643.95     12.25 o 
   4   5   5      354.99      301.64      8.49 o 
   5   5   5     3116.29     3214.68     28.74 o 
   6   5   5        6.52        7.68      1.96 o 
   7   5   5        2.88        4.90      1.80 o 
   8   5   5       91.87       93.09      6.21 o 
   9   5   5       13.44       12.58      3.10 o 
  10   5   5       98.84       96.03      7.35 o 
  -5   6   5       49.79       61.57      6.70 o 
  -4   6   5       59.03       51.12      5.72 o 
  -3   6   5       38.39       41.54      8.66 o 
  -2   6   5      255.58      291.21     60.18 o 
  -1   6   5      258.63      323.61     36.01 o 
   0   6   5      185.90      213.17     32.17 o 
   1   6   5      254.22      278.57     42.54 o 
   2   6   5        1.76        4.57      1.15 o 
   3   6   5      549.84      552.65     31.03 o 
   4   6   5      912.61      808.41     14.70 o 
   5   6   5       76.17       89.01      5.06 o 
   6   6   5       16.08       13.72      2.45 o 
   7   6   5      102.93      116.12      6.37 o 
   8   6   5       41.60       41.32      4.25 o 
   9   6   5      247.98      231.42     10.45 o 
  10   6   5        5.82        7.02      2.61 o 
  -5   7   5        8.10        6.86      3.10 o 
  -4   7   5        0.30        0.62      1.29 o 
  -3   7   5       63.51       71.82      8.74 o 
  -2   7   5      219.94      230.31     29.23 o 
  -1   7   5      327.73      376.22     54.71 o 
   0   7   5       32.85       32.99      6.21 o 
   1   7   5        0.00        0.00      0.81 o 
   2   7   5      457.94      498.20     45.07 o 
   3   7   5     1370.09     1394.03     82.56 o 
   5   7   5      350.51      299.03      9.64 o 
   6   7   5      252.32      255.59      9.15 o 
   7   7   5      867.61      872.92     17.80 o 
   8   7   5      370.01      395.38     12.74 o 
   9   7   5       42.54       44.26      4.90 o 
  10   7   5       22.47       20.58      4.08 o 
  -4   8   5        0.00        2.07      1.67 o 
  -3   8   5        3.60        3.31      1.76 o 
  -2   8   5       46.81       54.27      4.49 o 
  -1   8   5      226.41      234.21     25.72 o 
   0   8   5       97.53      115.80     10.29 o 
   1   8   5       52.64       55.97     10.45 o 
   2   8   5      242.07      269.15     25.40 o 
   3   8   5        6.86        5.03      1.32 o 
   4   8   5        4.66        2.29      1.31 o 
   5   8   5       41.00       35.11      3.76 o 
   6   8   5       51.35       67.29      5.06 o 
   7   8   5        3.05        3.59      1.80 o 
   8   8   5       27.67       32.17      3.92 o 
   9   8   5       31.37       27.60      4.25 o 
  10   8   5       93.78      103.38      7.84 o 
  -3   9   5       29.13       32.60      4.04 o 
  -2   9   5        3.72        3.43      2.78 o 
  -1   9   5        5.06        3.40      2.86 o 
   0   9   5       34.30       39.89      3.61 o 
   1   9   5      129.98      125.34      9.23 o 
   2   9   5        0.58        2.49      1.25 o 
   3   9   5        4.60        4.84      2.61 o 
   4   9   5       22.31       18.34      2.19 o 
   5   9   5      152.07      134.41      7.19 o 
   6   9   5      274.93      308.66     10.94 o 
   7   9   5        3.67        0.98      1.63 o 
   8   9   5       43.11       44.42      4.74 o 
   9   9   5       19.58       31.68      4.57 o 
  10   9   5       40.33       35.11      5.23 o 
  -2  10   5       19.36       22.10      5.31 o 
  -1  10   5       15.00       20.52      3.18 o 
   0  10   5      216.53      231.68     22.46 o 
   1  10   5        0.98        0.91      1.14 o 
   2  10   5        1.96        3.30      1.53 o 
   3  10   5      166.92      177.89     12.98 o 
   4  10   5        8.89       11.00      2.02 o 
   5  10   5        1.60        1.08      1.06 o 
   6  10   5        3.85        0.98      1.63 o 
   7  10   5       14.42       14.86      3.27 o 
   8  10   5       55.18       61.57      5.72 o 
   9  10   5      110.44      132.77      8.49 o 
  -1  11   5       99.82      110.07     12.90 o 
   0  11   5      177.53      191.98     12.33 o 
   1  11   5        3.97        6.87      2.13 o 
   2  11   5       14.87       19.67      2.86 o 
   3  11   5       31.12       28.39      3.14 o 
   4  11   5      119.49      114.94      7.19 o 
   5  11   5       14.27       14.91      2.30 o 
   1  12   5        9.08        8.66      3.76 o 
   2  12   5        2.47        2.45      2.61 o 
   3  12   5       92.98      102.89      8.33 o 
   4  12   5       10.57       13.72      3.76 o 
   5  12   5       91.55       99.62      7.51 o 
   7  12   5       17.09       15.68      4.25 o 
  -4  -9   6       33.36       32.01      5.88 o 
  -3  -9   6       43.27       42.95      6.21 o 
  -2  -9   6        0.46        0.00      1.27 o 
  -1  -9   6        0.39        0.00      1.96 o 
   0  -9   6      146.67      153.19     10.78 o 
   1  -9   6       33.59       24.33      5.55 o 
  -5  -8   6        3.08        1.31      2.29 o 
  -4  -8   6      197.59      231.91     12.90 o 
  -3  -8   6       18.57       21.56      4.57 o 
  -2  -8   6        7.45        7.84      2.94 o 
  -1  -8   6      281.99      288.35     17.39 o 
   0  -8   6        0.89        0.00      1.80 o 
   1  -8   6        1.90        0.33      1.96 o 
   2  -8   6       30.57       18.45      4.74 o 
   3  -8   6       90.49       95.38      9.15 o 
  -6  -7   6        5.11        5.72      3.27 o 
  -5  -7   6       64.76       83.29      8.00 o 
  -4  -7   6       87.23       72.51      7.19 o 
  -3  -7   6       42.53       41.65      5.72 o 
  -2  -7   6       31.31       36.91      5.06 o 
  -1  -7   6        3.42        6.37      2.61 o 
   0  -7   6        0.04        0.00      0.90 o 
   1  -7   6       10.95       14.18      2.53 o 
   2  -7   6       49.78       61.57      6.70 o 
   3  -7   6      166.05      171.64     11.43 o 
   4  -7   6      117.97      124.28     10.29 o 
  -7  -6   6       17.68       16.82      4.90 o 
  -6  -6   6       21.49       23.84      5.39 o 
  -5  -6   6      239.57      222.92     12.41 o 
  -4  -6   6       37.46       33.15      5.23 o 
  -3  -6   6      115.84       99.79      7.68 o 
  -2  -6   6        1.61        0.82      1.47 o 
  -1  -6   6        7.80        5.06      2.29 o 
   0  -6   6       16.83       14.20      2.94 o 
   1  -6   6        0.80        0.56      1.02 o 
   2  -6   6       62.68       54.48      3.95 o 
   3  -6   6        7.01       15.84      4.25 o 
   4  -6   6        3.27        1.14      2.45 o 
   5  -6   6      385.77      437.03     18.45 o 
  -7  -5   6       21.39       22.86      5.39 o 
  -6  -5   6       57.46       59.77      7.02 o 
  -5  -5   6      353.20      331.04     14.70 o 
  -4  -5   6       75.05       72.67      6.70 o 
  -3  -5   6      330.51      315.52     12.90 o 
  -2  -5   6       73.85       54.06      5.23 o 
  -1  -5   6      169.00      112.69      7.19 o 
   0  -5   6      444.58      431.64     13.56 o 
   1  -5   6       76.76       73.99      4.16 o 
   2  -5   6       18.39       19.15      2.53 o 
   3  -5   6       27.12       26.30      3.06 o 
   4  -5   6       72.75       75.78      7.19 o 
   5  -5   6      154.84      194.34     11.76 o 
   6  -5   6       89.21       88.68      8.66 o 
  -7  -4   6       90.69       89.33      8.49 o 
  -6  -4   6        8.82        6.53      2.94 o 
  -5  -4   6      290.75      298.70     13.39 o 
  -4  -4   6      348.53      319.44     13.23 o 
  -3  -4   6       83.56       88.52      6.70 o 
  -2  -4   6        6.10        3.27      1.80 o 
  -1  -4   6      156.05      103.38      6.70 o 
   0  -4   6       39.92       38.87      4.08 o 
   1  -4   6      288.68      285.97      7.33 o 
   2  -4   6        0.22        0.78      1.02 o 
   3  -4   6       98.01       88.99      7.51 o 
   4  -4   6      207.16      248.96     13.72 o 
   5  -4   6        3.26        2.12      2.29 o 
   6  -4   6       11.89       17.96      4.57 o 
   7  -4   6       61.10       81.82      8.17 o 
  -7  -3   6       13.78       11.60      3.92 o 
  -6  -3   6        7.03       12.90      3.92 o 
  -5  -3   6       67.03       65.82      6.37 o 
  -4  -3   6      125.11      139.96      8.49 o 
  -3  -3   6       66.96       47.85      4.74 o 
  -2  -3   6        4.33        5.55      1.96 o 
  -1  -3   6       68.13       34.13      3.76 o 
   0  -3   6      315.60      343.12     11.11 o 
   1  -3   6       48.57       43.84      2.83 o 
   2  -3   6     1994.01     2005.76     90.23 o 
   3  -3   6      681.78      713.42     54.55 o 
   4  -3   6       16.98       12.70      5.01 o 
   5  -3   6      296.84      322.44     14.91 o 
   6  -3   6      267.33      306.30     36.66 o 
   7  -3   6        9.20       10.29      2.86 o 
   8  -3   6        0.13        0.84      1.44 o 
  -7  -2   6       50.91       56.02      6.53 o 
  -6  -2   6      180.31      177.85     10.29 o 
  -5  -2   6      167.69      190.70     19.84 o 
  -4  -2   6      511.44      572.57     63.94 o 
  -3  -2   6       63.15       85.06     11.60 o 
  -2  -2   6      212.03      215.39     53.57 o 
  -1  -2   6        4.54        4.41      1.80 o 
   0  -2   6      422.61      469.89      7.68 o 
   1  -2   6      605.21      583.82      6.14 o 
   2  -2   6     1980.94     2058.96     52.60 o 
   3  -2   6      346.41      416.16     22.30 o 
   4  -2   6      166.28      185.48     14.00 o 
   5  -2   6       36.74       38.91      3.05 o 
   6  -2   6        0.02        0.00      0.77 o 
   7  -2   6      208.46      228.54     18.94 o 
   8  -2   6      133.15      142.90      8.66 o 
  -7  -1   6        1.05        1.63      2.29 o 
  -6  -1   6       48.86       48.98      4.41 o 
  -5  -1   6        6.10        5.46      1.60 o 
  -4  -1   6      351.60      398.22     43.11 o 
  -3  -1   6      169.20      215.03     21.23 o 
  -2  -1   6       98.59      125.78     11.92 o 
  -1  -1   6     1995.54     1863.16    514.20 o 
   0  -1   6        4.23        1.14      0.42 o 
   1  -1   6      880.88      896.73     24.01 o 
   2  -1   6        3.16        3.49      1.60 o 
   3  -1   6      446.58      479.55     18.13 o 
   4  -1   6       31.24       24.36      1.74 o 
   5  -1   6      337.66      355.27     29.46 o 
   6  -1   6      140.95      136.86      7.89 o 
   7  -1   6        0.19        0.10      0.96 o 
   8  -1   6       73.03       72.67      6.04 o 
   9  -1   6      236.43      227.82     11.43 o 
  -7   0   6        0.22        0.00      1.96 o 
  -6   0   6       35.64       48.82      4.41 o 
  -5   0   6      405.86      452.24     28.01 o 
  -4   0   6      494.19      492.35     18.70 o 
  -3   0   6       68.74       68.51      6.53 o 
  -2   0   6       67.65       74.52      5.06 o 
  -1   0   6      983.68     1027.13    100.11 o 
   0   0   6       62.81       51.62      2.27 o 
   1   0   6      153.47      125.92      8.08 o 
   2   0   6      917.23      713.92    268.86 o 
   3   0   6     2189.22     2367.07    172.72 o 
   4   0   6      603.23      522.09    108.06 o 
   5   0   6        0.97        0.33      0.63 o 
   6   0   6      146.56      165.18      9.02 o 
   7   0   6       21.59       19.76      3.27 o 
   8   0   6       85.40       93.74      6.70 o 
   9   0   6       30.54       27.11      4.41 o 
  -7   1   6       69.56       80.02      7.51 o 
  -6   1   6      122.29      134.73      8.82 o 
  -5   1   6        6.77        4.74      2.29 o 
  -4   1   6      280.45      290.26     28.34 o 
  -3   1   6      145.55      139.65     10.78 o 
  -2   1   6      260.27      246.51     20.33 o 
  -1   1   6      157.21      147.78     14.05 o 
   0   1   6       48.81       47.31      2.28 o 
   1   1   6     3771.35     3602.79    214.02 o 
   2   1   6     4803.35     4960.40    465.64 o 
   3   1   6        0.00        0.78      0.42 o 
   4   1   6        2.74        2.30      0.64 o 
   5   1   6       40.37       38.92      2.66 o 
   6   1   6       28.91       29.27      2.62 o 
   7   1   6       97.38       96.85      6.04 o 
   8   1   6        5.25        5.39      2.29 o 
   9   1   6        1.35        0.00      1.47 o 
  10   1   6       88.46       82.47      7.19 o 
  -7   2   6      151.88      164.78     10.78 o 
  -5   2   6       69.74       92.60      7.19 o 
  -4   2   6       27.42       34.13      4.25 o 
  -3   2   6      773.98      565.39     14.70 o 
  -2   2   6      157.38      139.99      4.42 o 
  -1   2   6      196.80      217.06      5.18 o 
   0   2   6        0.15        4.73      1.14 o 
   1   2   6      190.60      175.33      4.35 o 
   2   2   6       69.06       58.79      3.27 o 
   3   2   6      247.27      278.12      7.02 o 
   4   2   6       32.03       21.00      2.69 o 
   5   2   6      122.36      119.88      8.90 o 
   6   2   6      366.08      327.39     31.27 o 
   7   2   6       18.61       24.66      3.27 o 
   8   2   6       56.83       44.91      4.57 o 
   9   2   6      358.55      345.08     13.07 o 
  10   2   6        5.83        1.14      2.12 o 
  -6   3   6        0.27        1.31      1.96 o 
  -5   3   6       68.28       72.84      6.53 o 
  -4   3   6      170.07      156.46      8.82 o 
  -3   3   6      290.14      285.80     10.94 o 
  -2   3   6      309.72      302.73     25.64 o 
  -1   3   6     1519.82     1517.89     96.85 o 
   0   3   6     1517.80     1187.41     41.89 o 
   1   3   6        8.22        9.81      1.32 o 
   2   3   6      495.10      491.03     41.73 o 
   3   3   6      128.14      142.19      4.28 o 
   4   3   6      956.51     1081.21     29.97 o 
   5   3   6      662.41      471.09    199.41 o 
   6   3   6        1.46        1.31      1.31 o 
   7   3   6       20.38       21.88      3.10 o 
   8   3   6      778.73      732.63     17.15 o 
   9   3   6       36.45       35.44      4.41 o 
  10   3   6       16.76       10.62      3.27 o 
  -6   4   6      162.25      156.62     10.45 o 
  -5   4   6      186.58      144.53      9.47 o 
  -4   4   6       14.68       19.43      3.76 o 
  -3   4   6       33.49       39.03      4.57 o 
  -2   4   6      810.87      876.83     18.78 o 
  -1   4   6       12.94        9.46      1.88 o 
   0   4   6       76.65       80.95      3.18 o 
   1   4   6      549.36      643.99    193.84 o 
   2   4   6      430.30      437.47     12.41 o 
   3   4   6       22.99       16.59      1.65 o 
   4   4   6       35.04       17.67      1.84 o 
   5   4   6        1.52        1.80      1.14 o 
   6   4   6      138.02      139.63      6.37 o 
   7   4   6      510.27      493.37     12.90 o 
   8   4   6      146.54      150.58      7.84 o 
   9   4   6       28.67       25.48      4.08 o 
  10   4   6      198.83      202.18     10.62 o 
  -6   5   6        0.56        2.78      2.45 o 
  -5   5   6       47.53       37.40      5.39 o 
  -4   5   6       68.04       68.43      6.37 o 
  -3   5   6      170.71      172.13      9.31 o 
  -2   5   6      221.98      213.13      9.80 o 
  -1   5   6        5.90        8.33      1.88 o 
   0   5   6        9.40       10.93      2.04 o 
   1   5   6        4.80        3.31      0.74 o 
   2   5   6      757.86      932.70    124.18 o 
   3   5   6      661.98      645.58    115.52 o 
   4   5   6      246.42      227.01      7.68 o 
   5   5   6        0.47        3.59      1.47 o 
   6   5   6       10.54       17.47      2.61 o 
   7   5   6        5.57        1.31      1.31 o 
   8   5   6        0.13        0.49      1.14 o 
   9   5   6      424.39      412.21     13.88 o 
  10   5   6        0.35        0.49      1.63 o 
  -5   6   6       26.81       22.05      4.74 o 
  -4   6   6      109.48      105.17      8.17 o 
  -2   6   6        6.90        9.14      1.96 o 
  -1   6   6      144.65      179.10     26.95 o 
   0   6   6      123.24      139.97     27.76 o 
   1   6   6       13.62       14.30      1.68 o 
   2   6   6      104.70      115.08     24.33 o 
   3   6   6       65.71       85.11      8.90 o 
   4   6   6        1.74        1.47      0.98 o 
   5   6   6      516.24      434.91     11.43 o 
   6   6   6       73.96       76.27      5.06 o 
   7   6   6        0.95        1.31      1.14 o 
   8   6   6      192.54      181.44      8.66 o 
   9   6   6        0.17        2.29      1.80 o 
  10   6   6       44.97       42.46      5.06 o 
  -3   7   6       21.54       19.50      3.06 o 
  -2   7   6        0.63        2.14      1.37 o 
  -1   7   6      459.82      559.49    119.14 o 
   0   7   6      130.28      140.94     29.80 o 
   1   7   6       19.03       25.46      3.27 o 
   2   7   6        9.20        9.16      1.62 o 
   3   7   6        9.22        8.58      1.55 o 
   4   7   6      187.51      163.02      4.67 o 
   5   7   6       32.60       26.46      3.10 o 
   6   7   6      131.51      141.76      7.02 o 
   7   7   6      337.63      327.45     11.11 o 
   8   7   6      160.58      162.33      8.33 o 
   9   7   6      128.98      128.53      8.00 o 
  10   7   6        4.76        1.96      2.12 o 
  -4   8   6      153.50      176.05     11.27 o 
  -3   8   6       16.16       15.86      2.86 o 
  -2   8   6       12.71       16.15      6.45 o 
  -1   8   6       23.70       36.11      3.60 o 
   0   8   6        0.19        0.23      1.06 o 
   1   8   6       33.38       39.80      9.47 o 
   2   8   6       22.49       24.72      5.39 o 
   3   8   6      271.82      278.48     28.01 o 
   4   8   6      138.49      121.11      8.66 o 
   5   8   6       61.75       58.63      4.74 o 
   6   8   6      545.69      615.04     15.02 o 
   7   8   6       20.33       25.31      3.59 o 
   8   8   6       25.11       24.50      3.76 o 
   9   8   6        7.02        5.06      2.45 o 
  10   8   6        4.69        6.86      2.94 o 
  -3   9   6      203.45      263.98     59.45 o 
  -2   9   6        1.69        3.86      1.90 o 
  -1   9   6       57.74       71.80     13.64 o 
   0   9   6      270.37      303.11     31.36 o 
   1   9   6      154.09      186.48     29.48 o 
   2   9   6       16.71       17.22      2.42 o 
   3   9   6       54.79       64.92     11.27 o 
   4   9   6      168.24      176.90     14.62 o 
   5   9   6       34.78       31.68      3.76 o 
   7   9   6       97.79      102.56      6.70 o 
   8   9   6       77.73       66.14      5.72 o 
   9   9   6        1.98        1.14      1.80 o 
  10   9   6      147.77      159.07      9.80 o 
  -2  10   6        6.32       19.27      3.30 o 
  -1  10   6        2.99        7.97      2.42 o 
   0  10   6        5.67        7.46      2.20 o 
   1  10   6       16.26       18.37      2.83 o 
   2  10   6        0.34        1.22      1.27 o 
   3  10   6      131.86      144.34      9.72 o 
   4  10   6       97.86      113.79      9.31 o 
   5  10   6      154.56      163.97      8.49 o 
   6  10   6        0.01        0.00      1.31 o 
   7  10   6        8.51       15.84      3.27 o 
   8  10   6       33.97       27.44      4.25 o 
   9  10   6      119.00      159.56      9.47 o 
   0  11   6       72.27       90.60     12.66 o 
   1  11   6        0.34        3.67      1.84 o 
   2  11   6      182.77      209.97     17.88 o 
   3  11   6        8.84       12.99      2.39 o 
   4  11   6       50.97       50.14      5.23 o 
   5  11   6        1.80        1.47      1.96 o 
   6  11   6        1.96        2.45      2.12 o 
   7  11   6        9.96       16.82      3.59 o 
   8  11   6       81.04       97.83      7.35 o 
   1  12   6        4.01       14.66      2.94 o 
   2  12   6       10.70       18.02      4.00 o 
   3  12   6       31.87       29.89      4.74 o 
   4  12   6        5.07        5.88      2.78 o 
  -4  -8   7      148.71      153.52     11.11 o 
  -3  -8   7        0.04        0.98      2.12 o 
  -2  -8   7       39.88       39.52      5.88 o 
  -1  -8   7       23.57       27.33      3.46 o 
   0  -8   7      147.25      146.53      6.86 o 
   1  -8   7      103.85      107.30      9.15 o 
   2  -8   7        1.20        0.65      2.45 o 
  -5  -7   7        2.48        2.94      2.78 o 
  -4  -7   7       16.51       11.11      3.76 o 
  -3  -7   7       15.68       20.74      4.57 o 
  -2  -7   7       12.82        9.31      3.43 o 
  -1  -7   7      498.58      497.13     16.98 o 
   0  -7   7       58.73       61.70      4.49 o 
   1  -7   7       10.80        8.60      2.11 o 
   2  -7   7      164.38      178.83     11.27 o 
   3  -7   7      146.06      154.17     11.11 o 
  -6  -6   7       20.23       20.41      5.06 o 
  -5  -6   7       48.25       44.91      6.53 o 
  -4  -6   7        3.33        5.55      2.78 o 
  -3  -6   7       16.32       10.78      3.43 o 
  -2  -6   7      510.57      526.04     17.47 o 
  -1  -6   7      353.49      381.99     14.37 o 
   0  -6   7       45.18       46.06      4.16 o 
   1  -6   7       36.94       41.98      5.23 o 
   2  -6   7       60.83       65.82      4.46 o 
   3  -6   7       98.93      101.58      8.66 o 
   4  -6   7       23.88       17.47      4.57 o 
   5  -6   7        0.21        0.00      2.45 o 
  -6  -5   7        3.20        0.00      1.96 o 
  -5  -5   7       95.24       98.15      8.49 o 
  -3  -5   7       53.23       69.08      6.53 o 
  -2  -5   7      328.67      347.70     13.72 o 
  -1  -5   7       27.16       29.56      4.41 o 
   0  -5   7      329.16      310.95     12.25 o 
   1  -5   7       37.81       35.39      3.11 o 
   2  -5   7       14.07        9.57      2.13 o 
   3  -5   7        0.29        0.94      1.21 o 
   4  -5   7        5.75        5.39      3.10 o 
   5  -5   7      136.77      152.70     10.62 o 
   6  -5   7      273.59      330.71     16.17 o 
  -7  -4   7       14.52       12.25      4.25 o 
  -6  -4   7       15.35       16.66      4.41 o 
  -5  -4   7       98.76      103.54      8.49 o 
  -4  -4   7       37.67       40.34      5.55 o 
  -3  -4   7       25.55       21.23      4.08 o 
  -2  -4   7        4.51        1.63      1.47 o 
  -1  -4   7      373.07      327.28     12.41 o 
   0  -4   7        0.20        0.00      0.98 o 
   1  -4   7      649.31      658.64     11.71 o 
   2  -4   7        4.70        4.74      2.20 o 
   3  -4   7      238.43      236.64      9.96 o 
   4  -4   7       38.54       40.08      3.67 o 
   5  -4   7       95.94      125.10      9.15 o 
   6  -4   7       37.48       41.16      6.04 o 
   7  -4   7       26.15       26.95      5.55 o 
  -7  -3   7      100.74       94.56      8.66 o 
  -6  -3   7        1.76        0.00      1.96 o 
  -5  -3   7       83.74       83.94      7.35 o 
  -4  -3   7        0.29        0.16      1.31 o 
  -3  -3   7      213.02      210.19     10.29 o 
  -2  -3   7      935.15      993.28     21.23 o 
  -1  -3   7      706.57      687.06     17.15 o 
   0  -3   7      395.34      363.54     12.25 o 
   1  -3   7       11.14        9.36      2.53 o 
   2  -3   7      153.01      176.85      6.00 o 
   3  -3   7        4.40        6.25      1.72 o 
   4  -3   7      164.46      175.22     19.03 o 
   5  -3   7       17.13       21.26      2.89 o 
   6  -3   7       80.45       99.13      8.17 o 
   7  -3   7      273.87      347.04     15.19 o 
  -7  -2   7        0.10        1.14      2.45 o 
  -6  -2   7       70.37       77.08      7.02 o 
  -5  -2   7       97.53       97.01      7.51 o 
  -4  -2   7       97.51       71.04      6.04 o 
  -3  -2   7       18.37       16.17      3.27 o 
  -2  -2   7      561.11      505.29     14.53 o 
  -1  -2   7       69.35       52.26      4.57 o 
   0  -2   7       56.48       50.63      4.57 o 
   1  -2   7      213.88      207.25      8.98 o 
   2  -2   7      104.81      119.81      5.06 o 
   3  -2   7      241.34      276.96     13.28 o 
   4  -2   7      382.21      415.70     45.48 o 
   5  -2   7      184.36      198.80     12.56 o 
   6  -2   7      259.38      277.71     18.88 o 
   7  -2   7       59.63       57.93      7.10 o 
   8  -2   7        0.01        0.00      1.80 o 
  -6  -1   7        1.96        2.61      2.29 o 
  -5  -1   7      109.41      112.56     18.29 o 
  -4  -1   7       25.01       25.74      2.63 o 
  -3  -1   7      540.34      578.97    106.32 o 
  -2  -1   7        9.63       11.19      1.53 o 
  -1  -1   7      106.42       80.03     20.09 o 
   0  -1   7      156.64      204.76     13.80 o 
   1  -1   7     1480.00     1551.74     11.42 o 
   2  -1   7       45.04       33.02      4.11 o 
   3  -1   7      335.93      327.56      6.21 o 
   4  -1   7      134.70      139.66      3.81 o 
   5  -1   7     1417.11     1579.45    109.56 o 
   6  -1   7        0.01        1.37      1.86 o 
   7  -1   7        1.92        1.31      1.03 o 
   8  -1   7      131.85      138.82      8.17 o 
   9  -1   7        2.59        2.12      2.12 o 
  -6   0   7       46.26       52.10      5.72 o 
  -5   0   7       32.96       34.84      3.17 o 
  -4   0   7      195.17      208.66     24.17 o 
  -3   0   7      168.80      181.09     14.45 o 
  -2   0   7        2.53        1.06      0.81 o 
  -1   0   7      642.25      667.26     10.29 o 
   0   0   7      231.78      219.70      6.53 o 
   1   0   7     1304.61     1246.28    119.55 o 
   2   0   7       97.03      111.39      5.31 o 
   3   0   7      498.34      457.45     24.60 o 
   4   0   7     1476.48     1522.79     97.94 o 
   5   0   7       59.12       45.09     15.89 o 
   6   0   7     1213.65     1319.98     84.36 o 
   7   0   7      208.07      203.71      6.94 o 
   8   0   7      101.73       96.03      6.70 o 
   9   0   7       98.78       94.72      7.35 o 
  -7   1   7       10.81       23.35      4.90 o 
  -6   1   7      275.35      312.26     13.72 o 
  -5   1   7       10.65       15.19      3.43 o 
  -4   1   7       15.13       18.73      2.30 o 
  -3   1   7        4.66        5.23      1.39 o 
  -2   1   7      517.84      567.44     40.50 o 
  -1   1   7        0.43        0.82      0.69 o 
   0   1   7      231.10      250.12      5.53 o 
   1   1   7       10.63        6.60      1.06 o 
   2   1   7        1.82        0.49      0.62 o 
   3   1   7        0.74        1.74      0.61 o 
   4   1   7        4.06        7.02      0.94 o 
   5   1   7      500.09      539.78     37.08 o 
   6   1   7      488.44      501.94     10.78 o 
   7   1   7      311.77      322.55      8.67 o 
   8   1   7      108.32      106.97      6.86 o 
   9   1   7       16.67       19.43      3.92 o 
  -5   2   7       11.86       15.51      3.76 o 
  -4   2   7        0.04        0.00      1.14 o 
  -3   2   7       18.04       16.79      2.07 o 
  -2   2   7       40.34       45.35      2.81 o 
  -1   2   7       25.22       23.06      2.12 o 
   0   2   7      796.51      832.09     23.03 o 
   1   2   7      646.57      663.87     22.37 o 
   2   2   7      930.40      832.12     71.78 o 
   3   2   7      106.05      117.37     13.31 o 
   4   2   7        5.61        3.90      1.06 o 
   5   2   7      108.67      105.74      5.47 o 
   6   2   7      156.47      140.50     12.09 o 
   7   2   7      238.47      246.44      9.31 o 
   8   2   7      179.49      177.85      8.66 o 
   9   2   7       81.63       81.66      6.53 o 
  10   2   7      287.59      294.46     13.07 o 
  -6   3   7       24.95       23.84      4.90 o 
  -5   3   7      145.52      176.22     10.29 o 
  -4   3   7        2.77        4.57      2.29 o 
  -3   3   7        7.45        6.37      2.29 o 
  -2   3   7      113.14      120.64      9.80 o 
  -1   3   7       69.48       50.02     32.09 o 
   0   3   7      284.87      268.73      7.10 o 
   1   3   7     1284.98     1279.48     13.02 o 
   2   3   7       78.77       77.16      3.25 o 
   3   3   7       81.07       58.78      6.37 o 
   4   3   7     2500.95     2529.80     42.95 o 
   5   3   7      693.07      661.08    132.94 o 
   6   3   7        1.23        1.52      0.96 o 
   7   3   7       40.32       41.16      3.92 o 
   8   3   7      324.47      320.59     11.43 o 
   9   3   7        0.43        0.00      1.31 o 
  10   3   7       13.10       13.88      3.59 o 
  -6   4   7       28.63       42.30      6.21 o 
  -5   4   7       67.10       81.00      7.35 o 
  -4   4   7        3.79        1.96      1.96 o 
  -3   4   7       24.05       19.11      3.59 o 
  -2   4   7        3.09        5.06      2.12 o 
  -1   4   7        5.48        8.29      1.36 o 
   0   4   7       34.83       25.76      2.07 o 
   1   4   7       17.25       15.29      1.73 o 
   2   4   7       21.19       22.88      2.00 o 
   3   4   7     1432.49     1338.72     78.15 o 
   4   4   7       56.07       45.66      2.78 o 
   5   4   7      304.42      344.40      8.33 o 
   6   4   7       13.94       10.94      2.29 o 
   7   4   7        8.14       13.56      2.78 o 
   8   4   7       11.59       14.37      3.10 o 
   9   4   7       19.01       18.29      3.59 o 
  10   4   7      145.63      141.10      8.98 o 
  -5   5   7       22.46       21.72      4.74 o 
  -4   5   7      241.68      220.96     11.76 o 
  -3   5   7        9.37        6.86      2.61 o 
  -2   5   7       34.05       27.44      4.08 o 
  -1   5   7      172.22      174.58      8.66 o 
   0   5   7      214.28      210.78      7.51 o 
   1   5   7        3.57        2.75      1.03 o 
   2   5   7      632.19      602.18      9.58 o 
   3   5   7      123.14      131.52      4.62 o 
   4   5   7       20.65       15.38      1.88 o 
   5   5   7      237.80      227.92     41.07 o 
   6   5   7      207.08      225.70      8.49 o 
   7   5   7     1037.27     1057.62     19.43 o 
   8   5   7      650.49      605.08     15.68 o 
   9   5   7       32.06       36.91      4.57 o 
  10   5   7        2.25        0.82      1.80 o 
  -5   6   7        0.40        2.61      2.45 o 
  -4   6   7        4.97        4.41      2.61 o 
  -3   6   7       11.30        7.35      2.94 o 
  -2   6   7      100.81      129.51      8.33 o 
  -1   6   7      199.73      234.38     44.01 o 
   0   6   7      163.80      230.28     49.89 o 
   1   6   7      376.21      404.94     61.84 o 
   2   6   7      438.01      378.06     63.20 o 
   3   6   7       15.23       11.67      1.25 o 
   4   6   7      423.21      386.24     10.94 o 
   5   6   7        0.95        0.00      0.98 o 
   6   6   7       32.72       35.77      3.59 o 
   7   6   7      241.72      230.27      9.31 o 
   8   6   7       46.22       46.38      4.57 o 
   9   6   7      279.09      266.37     11.27 o 
  10   6   7      388.48      385.26     14.53 o 
  -4   7   7        0.00        1.14      2.12 o 
  -3   7   7       95.15       79.53      7.19 o 
  -2   7   7      293.13      322.74     76.02 o 
  -1   7   7      178.89      193.44     41.07 o 
   0   7   7       72.67      108.25     30.29 o 
   1   7   7      223.09      253.96     49.97 o 
   2   7   7      253.78      322.12     65.16 o 
   3   7   7       14.24       21.49      2.69 o 
   4   7   7        6.23        6.70      2.12 o 
   5   7   7      231.02      191.08      8.17 o 
   6   7   7       80.87       87.86      5.72 o 
   7   7   7      153.00      152.21      7.84 o 
   8   7   7       60.17       63.37      5.39 o 
   9   7   7        7.71        8.17      2.61 o 
  10   7   7      135.65      120.36      8.33 o 
  -3   8   7        0.99        1.47      1.80 o 
  -2   8   7        5.90        8.70      2.37 o 
  -1   8   7       50.43       71.54     15.02 o 
   0   8   7      250.10      279.02     53.00 o 
   1   8   7       21.28       21.30      3.67 o 
   2   8   7        1.10        0.82      1.31 o 
   3   8   7        3.40        2.69      1.21 o 
   4   8   7      545.35      488.96     13.72 o 
   5   8   7       25.23       16.98      3.27 o 
   7   8   7      138.69      146.98      7.84 o 
   8   8   7      246.43      237.46     10.45 o 
   9   8   7        8.08        9.64      2.94 o 
  10   8   7       26.60       31.52      4.90 o 
  -2   9   7       12.75       15.22      5.31 o 
  -1   9   7       98.52      117.92     18.21 o 
   0   9   7      209.29      199.28     33.89 o 
   1   9   7        0.02        2.62      1.41 o 
   2   9   7       29.78       23.18      3.76 o 
   3   9   7      192.11      187.16      9.15 o 
   4   9   7        0.66        1.96      1.80 o 
   5   9   7       13.56       12.09      2.94 o 
   6   9   7      139.32      137.18      7.84 o 
   7   9   7       29.21       34.95      4.25 o 
   8   9   7        0.19        0.82      1.63 o 
   9   9   7       77.69       79.04      6.70 o 
  10   9   7        8.87        8.66      3.27 o 
  -1  10   7        1.06        0.88      1.63 o 
   0  10   7       35.66       39.63      5.06 o 
   1  10   7      112.37      123.45     23.03 o 
   2  10   7      159.83      135.06      8.49 o 
   3  10   7       17.24       17.64      3.59 o 
   4  10   7        1.15        0.00      1.14 o 
   5  10   7      171.08      157.92      8.66 o 
   6  10   7       51.78       51.44      5.23 o 
   7  10   7       13.62       13.88      3.27 o 
   8  10   7       21.97       24.17      4.08 o 
   9  10   7        4.81        4.57      2.29 o 
   0  11   7       28.91       25.80      5.06 o 
   1  11   7       60.94       57.00      6.21 o 
   2  11   7       41.16       40.99      5.55 o 
   3  11   7      230.92      210.19     10.78 o 
   4  11   7      175.11      186.34      9.96 o 
   5  11   7        5.31        4.74      2.29 o 
   6  11   7       41.91       54.22      5.72 o 
   7  11   7       83.51      101.42      7.35 o 
   8  11   7       11.28       11.11      3.27 o 
   2  12   7       23.85       35.28      5.39 o 
   3  12   7      189.95      184.55     10.62 o 
   4  12   7        0.01        0.00      1.63 o 
   5  12   7        0.00        0.82      1.96 o 
   6  12   7       31.81       39.36      5.39 o 
  -2  -8   8      147.97      157.27     10.94 o 
  -1  -8   8        0.86        1.14      1.39 o 
   0  -8   8        0.33        0.50      1.44 o 
  -4  -7   8        1.85        2.29      2.45 o 
  -3  -7   8       64.11       69.90      7.35 o 
  -2  -7   8       41.53       34.30      5.55 o 
  -1  -7   8       91.38      102.40      8.33 o 
   0  -7   8        0.06        0.00      1.18 o 
   1  -7   8      147.10      143.37      6.86 o 
   2  -7   8        0.19        0.00      2.29 o 
   3  -7   8      121.09      164.62     11.60 o 
  -5  -6   8       98.95       89.66      8.82 o 
  -4  -6   8        2.39        2.61      2.29 o 
  -3  -6   8      305.77      299.85     14.53 o 
  -2  -6   8        1.06        0.00      1.63 o 
  -1  -6   8       53.30       54.71      6.04 o 
   0  -6   8      230.29      229.53      8.08 o 
   1  -6   8       20.36       18.37      2.83 o 
   2  -6   8       60.71       64.20      4.55 o 
   3  -6   8      105.73      142.57     10.29 o 
   4  -6   8       97.36      110.56      9.47 o 
  -6  -5   8       11.91       12.41      4.25 o 
  -5  -5   8        6.41        2.29      2.61 o 
  -4  -5   8       11.34       15.35      4.08 o 
  -3  -5   8        8.03        6.86      2.94 o 
  -2  -5   8       85.97       83.29      7.19 o 
  -1  -5   8      142.40      129.67      8.66 o 
   0  -5   8       49.49       43.93      5.06 o 
   1  -5   8      898.02      924.03     15.41 o 
   2  -5   8      441.19      447.07     13.96 o 
   3  -5   8        5.56        6.91      2.04 o 
   4  -5   8       16.48       17.47      4.57 o 
   5  -5   8       57.86       66.96      7.35 o 
  -6  -4   8       71.03       63.86      7.35 o 
  -5  -4   8       47.62       59.61      6.70 o 
  -3  -4   8      258.06      266.69     12.74 o 
  -2  -4   8        7.77        8.49      2.78 o 
  -1  -4   8      165.32      174.75      9.64 o 
   0  -4   8      148.07      144.21      8.66 o 
   1  -4   8      369.23      372.41      9.28 o 
   2  -4   8      818.06      845.05     42.38 o 
   3  -4   8      259.94      265.09     13.47 o 
   4  -4   8      211.58      231.48     30.38 o 
   5  -4   8       13.49       16.82      4.41 o 
   6  -4   8        3.41        1.47      2.78 o 
  -5  -3   8       81.00       82.64      7.51 o 
  -4  -3   8       36.30       29.56      4.90 o 
  -3  -3   8        4.99        4.08      2.12 o 
  -2  -3   8       23.59       22.21      3.92 o 
  -1  -3   8       60.27       63.53      5.72 o 
   0  -3   8       63.63       70.06      5.88 o 
   1  -3   8      143.26      163.15      5.79 o 
   2  -3   8     1281.50     1313.81     49.57 o 
   3  -3   8        8.22        5.51      1.72 o 
   4  -3   8      198.53      216.77     23.03 o 
   5  -3   8      140.95      152.47     15.68 o 
   6  -3   8       19.97       20.90      4.57 o 
  -6  -2   8       30.80       28.25      5.23 o 
  -5  -2   8      244.46      229.62     11.92 o 
  -4  -2   8       27.11       29.23      4.57 o 
  -3  -2   8        7.65        6.53      2.45 o 
  -2  -2   8      426.47      447.81     14.53 o 
  -1  -2   8       34.80       19.92      3.43 o 
   0  -2   8        5.99        7.19      2.29 o 
   1  -2   8       19.53       21.23      3.43 o 
   2  -2   8      131.48      137.85      9.06 o 
   3  -2   8        3.26        5.18      1.60 o 
   4  -2   8      342.17      390.77     40.34 o 
   5  -2   8      123.05      143.70      8.90 o 
   6  -2   8       10.05       11.50      2.42 o 
  -6  -1   8        5.76        4.90      2.61 o 
  -5  -1   8        4.70        6.04      2.78 o 
  -4  -1   8       26.14       30.05      4.57 o 
  -3  -1   8      355.61      364.35     13.07 o 
  -2  -1   8      439.12      424.78     13.72 o 
  -1  -1   8       14.55        8.17      2.29 o 
   0  -1   8      210.85      208.14     15.60 o 
   1  -1   8      911.88      958.66     19.76 o 
   2  -1   8      384.11      424.73      9.92 o 
   3  -1   8      106.81      114.96      5.50 o 
   4  -1   8      815.65      407.22    167.08 o 
   5  -1   8       14.13       17.58      1.82 o 
   6  -1   8       49.42       52.95      4.08 o 
   7  -1   8        4.08        7.31      1.92 o 
   8  -1   8        9.67        8.49      2.78 o 
  -6   0   8       36.47       34.30      5.23 o 
  -5   0   8       40.32       46.52      6.21 o 
  -4   0   8       69.41       77.92     12.41 o 
  -3   0   8        0.76        0.36      0.82 o 
  -2   0   8        3.19        9.14      5.88 o 
  -1   0   8      252.47      245.54     37.56 o 
   0   0   8        1.30        1.31      0.66 o 
   1   0   8       24.26       25.90      3.10 o 
   2   0   8       20.48       18.66      1.36 o 
   3   0   8      444.43      536.56     48.83 o 
   4   0   8      144.88      168.91     14.02 o 
   5   0   8      310.26      330.55      7.70 o 
   6   0   8       21.80       25.43      3.92 o 
   7   0   8       13.52       14.21      2.32 o 
   8   0   8      236.37      230.93     10.29 o 
   9   0   8       57.47       65.16      6.04 o 
  -5   1   8       47.83       57.00      5.88 o 
  -4   1   8       85.06       94.88      4.72 o 
  -3   1   8       67.28       65.08      3.75 o 
  -2   1   8      146.59      149.56      6.53 o 
  -1   1   8      953.41     1004.91     43.03 o 
   0   1   8      174.00      177.81      8.17 o 
   1   1   8        0.01        0.13      0.51 o 
   2   1   8       34.18       33.35      1.53 o 
   3   1   8      160.30      162.10      5.31 o 
   4   1   8     1081.18     1118.38     16.00 o 
   5   1   8       72.32       73.16      3.68 o 
   6   1   8     1595.98     1651.91     54.38 o 
   7   1   8      164.91      160.32      6.22 o 
   8   1   8      249.25      260.32     10.62 o 
   9   1   8        0.93        1.31      1.80 o 
  -6   2   8        3.92        8.33      3.27 o 
  -5   2   8       49.99       51.61      5.88 o 
  -4   2   8        0.00        1.14      1.63 o 
  -3   2   8        8.56       10.03      1.84 o 
  -2   2   8      520.57      538.30     30.46 o 
  -1   2   8      104.10      121.62     11.92 o 
   0   2   8       81.32       72.69      3.43 o 
   1   2   8      175.97      151.72      4.62 o 
   2   2   8        6.08        4.41      1.22 o 
   3   2   8      164.98      154.36     14.70 o 
   4   2   8      221.51      250.23      6.28 o 
   5   2   8       14.22       10.46      1.72 o 
   6   2   8     1806.55     1827.13     20.01 o 
   7   2   8      184.87      191.69     11.51 o 
   8   2   8       33.60       31.68      4.25 o 
   9   2   8      316.16      311.60     12.41 o 
  10   2   8       16.35       14.70      3.92 o 
  -5   3   8      176.68      160.21     10.29 o 
  -4   3   8        1.83        2.29      2.12 o 
  -3   3   8      111.98      116.93      7.68 o 
  -2   3   8        0.08        0.42      0.66 o 
  -1   3   8       37.93       34.71      2.48 o 
   0   3   8      394.02      381.80      8.82 o 
   1   3   8      616.94      636.43      9.73 o 
   2   3   8       37.89       34.98      7.35 o 
   3   3   8      217.80      222.73     27.60 o 
   5   3   8      413.08      364.12     56.43 o 
   6   3   8        4.16        6.06      1.51 o 
   7   3   8      299.36      303.42      8.49 o 
   8   3   8     2145.78     2154.44     29.89 o 
   9   3   8      602.73      600.18     16.98 o 
  10   3   8       36.52       39.69      5.39 o 
  -5   4   8       83.29       93.09      8.17 o 
  -3   4   8        0.61        0.98      1.47 o 
  -2   4   8       14.90       20.74      3.59 o 
  -1   4   8      470.16      466.31     14.37 o 
   0   4   8      117.81      109.31     38.62 o 
   1   4   8      275.45      305.69      6.93 o 
   2   4   8       16.42       18.43      2.02 o 
   3   4   8      281.52      251.18      8.33 o 
   4   4   8     1127.32      997.83     52.26 o 
   5   4   8      185.63      171.45      5.68 o 
   6   4   8       63.83       73.70      4.41 o 
   7   4   8      153.58      137.84      7.19 o 
   8   4   8        4.57        8.17      2.61 o 
   9   4   8      439.69      439.15     14.53 o 
  10   4   8       40.27       35.11      5.06 o 
  -4   5   8       61.59       57.32      6.37 o 
  -3   5   8      366.71      309.81     13.39 o 
  -2   5   8       20.43       25.97      4.25 o 
  -1   5   8       27.03       14.37      2.94 o 
   0   5   8      185.53      167.45     12.98 o 
   1   5   8      309.31      117.56    111.71 o 
   2   5   8      238.36      234.52      8.82 o 
   3   5   8       27.52       18.90      2.12 o 
   4   5   8      352.41      285.08     62.14 o 
   5   5   8        4.06        2.40      1.06 o 
   6   5   8       20.28       23.35      3.27 o 
   7   5   8      111.62      122.98      6.86 o 
   8   5   8       78.04       68.92      5.55 o 
   9   5   8      316.03      301.80     12.09 o 
  10   5   8      167.50      163.31      9.64 o 
  -4   6   8        0.12        0.00      1.63 o 
  -3   6   8       55.79       59.12      6.21 o 
  -2   6   8       58.65       61.24      6.04 o 
   0   6   8        3.51        3.43      1.80 o 
   1   6   8      196.70      278.84     53.32 o 
   2   6   8      791.58      803.02     17.15 o 
   3   6   8      198.03      206.21      6.21 o 
   4   6   8      136.93      122.51      4.94 o 
   5   6   8      541.63      461.20     12.58 o 
   6   6   8        0.15        0.00      0.82 o 
   7   6   8       81.67       75.94      5.55 o 
   8   6   8        9.46       10.45      2.61 o 
   9   6   8        0.44        0.49      1.47 o 
  10   6   8       32.76       38.71      5.39 o 
  -4   7   8       34.72       41.48      6.21 o 
  -3   7   8        5.56        5.39      2.78 o 
  -2   7   8       27.63       24.33      4.41 o 
  -1   7   8      696.20      633.50     18.45 o 
   0   7   8        5.58        1.09      1.14 o 
   1   7   8      138.29      132.12      7.84 o 
   2   7   8       31.29       35.28      4.08 o 
   3   7   8       26.23       25.47      2.58 o 
   4   7   8      114.53      111.71      6.53 o 
   5   7   8      250.93      216.39      8.98 o 
   6   7   8       20.71       18.45      3.27 o 
   7   7   8        1.48        3.76      1.80 o 
   8   7   8        0.71        0.98      1.47 o 
   9   7   8       79.79       80.84      6.53 o 
  10   7   8      149.77      158.58      9.64 o 
  -3   8   8        4.35       11.11      3.76 o 
  -2   8   8        8.09        8.49      3.10 o 
  -1   8   8        0.60        0.12      1.21 o 
   0   8   8      127.33      162.25     36.26 o 
   1   8   8        7.10        9.96      2.94 o 
   2   8   8       14.85       11.60      2.94 o 
   3   8   8       43.62       45.24      4.57 o 
   4   8   8        1.35        2.78      1.63 o 
   5   8   8       71.30       71.21      5.55 o 
   6   8   8        0.18        0.00      1.47 o 
   7   8   8       42.37       43.44      4.57 o 
   8   8   8       27.63       27.76      4.08 o 
   9   8   8      122.56      128.85      8.33 o 
  10   8   8        9.80       14.05      3.59 o 
  -2   9   8       19.06       21.87      3.44 o 
   0   9   8        0.11        0.98      1.80 o 
   1   9   8      551.43      373.17     14.21 o 
   2   9   8      580.01      545.31     16.66 o 
   3   9   8       29.19       23.52      3.76 o 
   4   9   8        0.04        0.00      0.98 o 
   5   9   8       21.01       19.43      3.43 o 
   6   9   8      237.19      221.13     10.13 o 
   7   9   8      120.36      116.44      7.51 o 
   8   9   8       32.21       24.82      4.08 o 
   9   9   8        8.37       11.27      3.27 o 
  10   9   8      111.08      123.63      8.66 o 
  -1  10   8       37.15       33.81      5.55 o 
   0  10   8       28.09       39.52      5.72 o 
   1  10   8      165.89      169.19     10.13 o 
   2  10   8       33.37       29.07      4.74 o 
   3  10   8        0.01        0.98      1.47 o 
   4  10   8       61.07       63.86      5.88 o 
   6  10   8       22.57       25.80      4.25 o 
   7  10   8        1.45        2.29      1.96 o 
   8  10   8        1.08        0.00      1.31 o 
   9  10   8        5.63        7.02      2.94 o 
   0  11   8       50.97       66.14      7.19 o 
   1  11   8       44.60       39.85      5.72 o 
   2  11   8        4.12        7.35      3.10 o 
   3  11   8       54.64       42.14      5.23 o 
   4  11   8      168.66      175.40      9.96 o 
   5  11   8      159.78      159.07      9.31 o 
   6  11   8        7.48        9.80      3.27 o 
   8  11   8       72.48       79.86      7.02 o 
   2  12   8        2.37        3.27      2.45 o 
   3  12   8        2.69        6.37      3.10 o 
   4  12   8      113.98      128.20      8.98 o 
   5  12   8        0.69        2.29      2.12 o 
   6  12   8       89.73      102.56      8.00 o 
  -3  -7   9      200.37      180.14     12.25 o 
  -2  -7   9      457.05      473.61     18.94 o 
  -1  -7   9       28.73       27.84      3.60 o 
   0  -7   9        1.25        3.35      1.79 o 
   1  -7   9       24.95       23.07      3.41 o 
  -3  -6   9       37.34       34.95      6.04 o 
  -2  -6   9       32.09       31.36      5.55 o 
  -1  -6   9       54.49       53.40      6.21 o 
   0  -6   9       13.25       11.00      2.48 o 
   1  -6   9      112.90      103.11      7.02 o 
   2  -6   9       48.38       45.86      4.38 o 
   3  -6   9        5.37        6.53      3.59 o 
  -5  -5   9       15.51       10.13      4.08 o 
  -4  -5   9       36.14       27.93      5.55 o 
  -3  -5   9       43.10       38.22      5.88 o 
  -2  -5   9      396.31      413.19     16.66 o 
  -1  -5   9       48.56       45.73      5.55 o 
   0  -5   9      740.95      786.20     21.88 o 
   1  -5   9      225.49      209.73     16.82 o 
   2  -5   9        0.07        0.00      1.09 o 
   3  -5   9       99.68      106.95      7.84 o 
   4  -5   9       14.68       11.92      4.08 o 
  -5  -4   9        7.98        4.57      2.45 o 
  -4  -4   9        1.06        0.00      1.63 o 
  -3  -4   9      155.50      134.90      9.47 o 
  -2  -4   9       11.05        6.04      2.61 o 
  -1  -4   9       48.77       57.49      6.04 o 
   0  -4   9      488.04      487.00     16.66 o 
   1  -4   9        4.37        5.31      1.73 o 
   2  -4   9      261.41      296.41     18.29 o 
   3  -4   9      139.51      144.20     18.94 o 
   4  -4   9       21.69       26.38      3.41 o 
  -6  -3   9        6.64        7.68      3.59 o 
  -3  -3   9       17.32       14.53      3.76 o 
  -2  -3   9        1.32        1.47      1.47 o 
  -1  -3   9      116.21      126.24      8.49 o 
   0  -3   9       92.12       90.97      7.02 o 
   1  -3   9      517.56      542.67     10.97 o 
   2  -3   9      980.19     1074.99     67.37 o 
   3  -3   9      428.09      480.81     43.11 o 
   4  -3   9      108.18      119.67     12.74 o 
   5  -3   9        0.06        0.98      1.80 o 
  -4  -2   9        0.80        0.00      1.80 o 
  -3  -2   9        1.30        0.00      1.63 o 
  -2  -2   9      113.62      105.01      7.68 o 
  -1  -2   9        5.11        5.23      2.12 o 
   0  -2   9       75.65       69.74      6.04 o 
   1  -2   9        0.31        0.33      0.98 o 
   2  -2   9      702.19      706.34     12.12 o 
   3  -2   9     1700.70     1711.37     19.62 o 
   4  -2   9        8.42        9.96      3.27 o 
   5  -2   9      103.48       92.60      7.68 o 
   6  -2   9      146.42      150.74      9.96 o 
   7  -2   9       38.29       36.58      5.88 o 
  -6  -1   9       11.65       16.66      4.25 o 
  -5  -1   9        3.51        8.00      3.10 o 
  -3  -1   9       17.39       24.17      4.25 o 
  -2  -1   9      150.14      155.48      8.98 o 
  -1  -1   9        6.00        8.33      2.61 o 
   1  -1   9       14.62       15.02      3.10 o 
   2  -1   9      759.92      787.39     35.11 o 
   3  -1   9      163.52      155.64      8.98 o 
   4  -1   9      442.70      435.89     15.51 o 
   5  -1   9     2858.41     2827.13     40.99 o 
   6  -1   9       84.67       95.41      5.72 o 
   7  -1   9       57.70       57.58      4.16 o 
   8  -1   9       10.76        9.21      2.23 o 
  -5   0   9       14.97       16.98      4.08 o 
  -3   0   9       16.01       15.35      3.43 o 
  -2   0   9        1.26        1.01      1.22 o 
  -1   0   9       16.51       13.16      1.75 o 
   0   0   9        3.50        2.39      1.31 o 
   1   0   9      323.73      306.17     30.21 o 
   2   0   9      110.36      111.97      3.86 o 
   3   0   9        0.12        0.00      0.69 o 
   4   0   9      447.31      443.22      8.42 o 
   5   0   9      790.04      832.65     25.56 o 
   6   0   9      156.44      155.96      7.76 o 
   7   0   9      171.45      165.40      7.51 o 
   8   0   9       12.04       10.13      2.19 o 
  -6   1   9       11.92       11.76      3.76 o 
  -5   1   9       72.83       92.76      7.68 o 
  -4   1   9       35.20       42.70      3.52 o 
  -3   1   9       68.79       76.26      9.39 o 
  -2   1   9      156.44      157.96     22.13 o 
  -1   1   9       94.36      106.68      4.37 o 
   0   1   9       89.25       86.00      3.73 o 
   1   1   9       42.22       36.91      2.35 o 
   2   1   9        9.43       10.15      1.71 o 
   3   1   9      582.84      610.00      9.42 o 
   4   1   9        1.58        1.50      0.94 o 
   5   1   9       99.10      103.56      4.44 o 
   6   1   9        7.01        5.40      1.53 o 
   7   1   9     1200.42     1238.56     17.35 o 
   8   1   9     1176.72     1170.25     21.07 o 
   9   1   9       48.08       45.73      5.23 o 
  -5   2   9        0.06        1.63      2.12 o 
  -4   2   9      113.81      130.32      8.66 o 
  -3   2   9       13.98       14.53      2.23 o 
  -2   2   9      662.06      708.19     43.20 o 
  -1   2   9      951.24      996.85     45.73 o 
   0   2   9       63.14       60.86      3.34 o 
   1   2   9      150.46      148.50      4.87 o 
   2   2   9      386.52      376.55     14.45 o 
   3   2   9      146.52      134.20     12.82 o 
   4   2   9      155.49      162.00     10.04 o 
   5   2   9      162.54      171.40     10.37 o 
   6   2   9       16.46       15.56      2.30 o 
   7   2   9       41.78       37.85      3.29 o 
   8   2   9       16.34       16.22      2.66 o 
   9   2   9       27.63       26.78      4.25 o 
  -5   3   9      106.70      120.20      9.31 o 
  -4   3   9      409.81      377.91     15.02 o 
  -3   3   9       13.86       14.53      3.43 o 
  -2   3   9      663.23      703.55     11.83 o 
  -1   3   9      113.51      119.44      6.37 o 
   0   3   9      126.09      154.00      5.47 o 
   1   3   9       77.36       70.85      3.51 o 
   2   3   9       61.81       70.61      3.45 o 
   3   3   9      187.67      172.23      8.90 o 
   4   3   9       40.11       31.52      3.10 o 
   5   3   9        3.32        4.85      1.41 o 
   6   3   9      207.49      215.59      6.85 o 
   7   3   9      265.22      271.54      8.15 o 
   8   3   9      196.67      196.47      9.31 o 
   9   3   9       10.98       14.37      3.43 o 
  10   3   9      150.21      139.47      9.15 o 
  -4   4   9        4.81        2.61      2.29 o 
  -3   4   9       33.62       46.71      5.39 o 
  -2   4   9       14.80       14.05      3.10 o 
  -1   4   9       38.04       23.84     18.86 o 
   0   4   9       69.28       64.94      3.52 o 
   1   4   9        0.04        0.24      0.81 o 
   2   4   9      304.22      310.43     16.09 o 
   3   4   9        9.81        9.99      1.69 o 
   4   4   9       71.50       69.70      3.68 o 
   5   4   9      165.70      156.86      5.61 o 
   6   4   9       29.46       34.62      3.43 o 
   7   4   9        0.48        0.33      1.31 o 
   8   4   9      224.49      238.93     10.13 o 
   9   4   9      164.53      177.20      9.47 o 
  10   4   9       18.08       14.05      3.76 o 
  -4   5   9        2.19        5.55      2.94 o 
  -3   5   9       85.89       79.37      7.19 o 
  -2   5   9      410.62      421.02     15.19 o 
  -1   5   9      471.30      509.70     15.68 o 
   0   5   9        6.90        7.02      2.45 o 
   1   5   9      531.78      549.13     10.03 o 
   2   5   9      716.55      756.97     11.83 o 
   3   5   9       27.09       21.89      3.51 o 
   4   5   9      234.71      211.57     13.56 o 
   5   5   9       34.79       30.87      2.74 o 
   6   5   9       37.04       37.95      3.35 o 
   7   5   9      251.64      251.18      9.96 o 
   8   5   9      225.00      227.66      9.96 o 
   9   5   9       41.71       39.85      4.74 o 
  10   5   9        5.67        5.88      2.78 o 
  -4   6   9        3.83        7.84      3.27 o 
  -3   6   9        1.92        1.31      1.80 o 
  -2   6   9      410.58      440.13     16.17 o 
  -1   6   9        2.68        1.63      1.47 o 
   0   6   9      104.15      114.81      7.51 o 
   1   6   9      188.07      196.30      9.31 o 
   2   6   9      126.76      138.79      5.31 o 
   3   6   9      246.55      228.74      6.80 o 
   4   6   9       18.02       17.06      2.23 o 
   5   6   9        0.23        0.29      0.90 o 
   6   6   9      172.06      176.38      8.17 o 
   7   6   9       79.37       89.50      6.21 o 
   8   6   9        0.48        1.47      1.63 o 
   9   6   9       73.41       72.84      6.21 o 
  10   6   9       42.46       46.38      5.55 o 
  -3   7   9       66.05       75.29      7.51 o 
  -2   7   9       33.11       25.31      4.74 o 
  -1   7   9       17.04       11.27      3.27 o 
   0   7   9       49.21       33.64      4.74 o 
   1   7   9       34.82       20.41      3.59 o 
   2   7   9        6.86        9.31      2.61 o 
   3   7   9      602.14      661.25     26.87 o 
   4   7   9       35.46       30.18      3.67 o 
   5   7   9      843.03      777.05     17.47 o 
   6   7   9       60.95       61.08      5.23 o 
   7   7   9        7.34        7.35      2.45 o 
   8   7   9       44.38       46.87      4.90 o 
   9   7   9       38.89       33.15      4.74 o 
  10   7   9       33.71       31.68      4.90 o 
  -2   8   9        0.34        1.47      1.80 o 
  -1   8   9       34.92       44.91      5.55 o 
   0   8   9       54.73       59.45      6.04 o 
   1   8   9       84.63       70.39      6.37 o 
   2   8   9        9.25        6.37      2.61 o 
   3   8   9      168.48      166.74      8.82 o 
   4   8   9      612.89      588.91     16.17 o 
   5   8   9      155.35      155.15      8.33 o 
   6   8   9        7.18        5.55      2.45 o 
   7   8   9       86.95      109.09      7.19 o 
   8   8   9       39.37       42.14      4.74 o 
   9   8   9       37.97       51.12      5.39 o 
  10   8   9        1.67        2.45      2.12 o 
  -1   9   9       32.80       24.66      4.74 o 
   0   9   9      303.40      227.66     11.92 o 
   2   9   9       21.06       20.74      4.08 o 
   3   9   9       16.82       12.74      3.27 o 
   4   9   9       72.36       66.96      5.88 o 
   5   9   9      917.12      872.43     20.25 o 
   6   9   9      372.50      387.05     13.72 o 
   7   9   9       17.66       26.46      4.08 o 
   8   9   9       68.86       74.63      6.37 o 
   9   9   9        0.21        0.98      1.96 o 
   0  10   9        4.20        6.04      2.94 o 
   1  10   9        8.41       10.45      3.59 o 
   2  10   9        0.03        0.00      1.63 o 
   3  10   9        8.29        5.39      2.45 o 
   4  10   9        8.62        7.84      2.78 o 
   5  10   9       19.75       14.53      3.27 o 
   6  10   9       10.17       10.62      3.27 o 
   8  10   9        0.85        0.16      1.80 o 
   9  10   9       29.71       25.31      4.57 o 
   1  11   9      155.49      171.64     10.94 o 
   2  11   9       13.70       21.07      4.41 o 
   3  11   9        0.09        0.33      1.63 o 
   4  11   9      140.91      131.47      8.82 o 
   5  11   9      115.73      112.52      8.17 o 
   6  11   9      112.17      111.87      8.17 o 
   7  11   9      313.58      280.08     12.74 o 
   8  11   9      201.35      228.15     11.76 o 
   3  12   9       19.67       23.35      4.74 o 
   4  12   9       27.33       17.31      4.08 o 
   5  12   9       70.99       58.14      6.21 o 
   6  12   9        1.80        0.00      2.12 o 
   7  12   9       73.94       77.41      7.19 o 
  -2  -6  10        9.12       10.13      3.76 o 
  -1  -6  10      360.85      339.69     16.00 o 
   0  -6  10      144.87      144.09      7.68 o 
   1  -6  10        3.71        3.75      1.84 o 
   2  -6  10       23.38       23.54      3.57 o 
  -4  -5  10       10.83       11.60      3.92 o 
  -3  -5  10        3.53        3.27      2.45 o 
  -2  -5  10       36.57       33.81      5.72 o 
  -1  -5  10        5.76        6.21      2.94 o 
   0  -5  10       23.02       20.30      4.08 o 
   1  -5  10      572.91      583.34     13.44 o 
   2  -5  10      326.35      350.76     12.90 o 
   3  -5  10        7.25        6.04      2.94 o 
  -4  -4  10        0.82        1.47      1.96 o 
  -2  -4  10      114.29      106.48      8.66 o 
  -1  -4  10       57.04       46.87      6.04 o 
   0  -4  10       53.10       31.68      5.06 o 
   1  -4  10        9.38        7.94      2.07 o 
   2  -4  10       74.90       71.04      6.86 o 
   3  -4  10       45.59       47.69      5.88 o 
   4  -4  10       34.41       32.50      5.23 o 
  -4  -3  10       27.02       21.23      4.90 o 
  -3  -3  10       26.78       31.52      5.39 o 
  -2  -3  10       56.34       36.26      5.39 o 
   0  -3  10      351.39      299.68     13.39 o 
   1  -3  10       40.61       27.03      2.98 o 
   2  -3  10      113.30      104.36      8.00 o 
   3  -3  10       95.96       90.97      7.68 o 
   4  -3  10      254.15      248.40     12.74 o 
   5  -3  10      184.86      174.75     11.11 o 
   6  -3  10        3.63        4.25      2.78 o 
  -3  -2  10       10.20        8.66      3.10 o 
  -2  -2  10        8.97        8.49      2.94 o 
  -1  -2  10      352.44      330.87     13.88 o 
   0  -2  10        1.29        1.31      1.63 o 
   1  -2  10      130.45      146.00      9.15 o 
   2  -2  10        8.87        8.00      2.94 o 
   3  -2  10        1.95        1.31      1.47 o 
   4  -2  10       41.23       47.03      5.55 o 
   5  -2  10        2.25        0.49      1.80 o 
   6  -2  10        0.08        0.00      1.63 o 
   7  -2  10      544.03      521.14     19.92 o 
  -4  -1  10       14.56       10.78      3.43 o 
  -3  -1  10       11.85       11.60      3.59 o 
  -2  -1  10      123.43       94.07      7.35 o 
  -1  -1  10       52.76       48.67      5.23 o 
   0  -1  10       14.92       17.64      3.59 o 
   1  -1  10       50.48       38.54      4.74 o 
   2  -1  10       85.83       81.82      6.70 o 
   3  -1  10      164.41      172.13      9.96 o 
   4  -1  10      144.59      146.17      9.47 o 
   5  -1  10        2.97        3.59      2.45 o 
   6  -1  10        3.97        1.14      1.80 o 
   7  -1  10        0.92        0.65      1.96 o 
   8  -1  10        2.08        1.14      2.45 o 
  -3   0  10        2.43        3.43      2.12 o 
  -2   0  10        8.02       11.92      3.27 o 
  -1   0  10       32.95       22.21      3.92 o 
   0   0  10      133.78      131.30      8.17 o 
   1   0  10        2.53        0.49      1.31 o 
   2   0  10      401.30      418.90     14.70 o 
   3   0  10       16.01       16.49      3.76 o 
   4   0  10        5.54        6.70      2.78 o 
   5   0  10      302.21      323.56      7.97 o 
   6   0  10        0.02        1.30      1.14 o 
   7   0  10       11.17        9.43      2.08 o 
   8   0  10       25.28       27.85      3.38 o 
  -4   1  10       34.85       32.50      4.74 o 
  -2   1  10      141.51      163.70     10.29 o 
  -1   1  10      512.48      538.04     46.54 o 
   0   1  10        0.26        0.68      0.78 o 
   1   1  10      213.40      232.42      6.12 o 
   2   1  10       13.34       15.05      1.78 o 
   3   1  10       57.84       58.02      3.17 o 
   4   1  10      373.63      366.16      7.97 o 
   5   1  10      218.19      242.45      6.92 o 
   6   1  10       60.00       59.75      3.80 o 
   7   1  10       65.52       63.44      4.19 o 
   8   1  10      277.37      293.77      9.29 o 
   9   1  10        4.28        1.47      1.96 o 
  -4   2  10      109.51      111.38      8.17 o 
  -3   2  10       64.50       78.55      6.53 o 
  -2   2  10      250.35      284.28     13.88 o 
  -1   2  10        0.57        0.37      0.86 o 
   0   2  10        0.14        1.31      0.92 o 
   1   2  10       23.75       26.34      2.31 o 
   2   2  10      102.79       96.15      4.07 o 
   3   2  10      362.10      327.36     31.76 o 
   4   2  10      213.80      212.68     14.62 o 
   5   2  10        0.26        0.76      0.90 o 
   6   2  10      509.06      504.63     10.57 o 
   7   2  10       12.69       16.36      2.51 o 
   8   2  10        0.23        1.65      1.41 o 
   9   2  10       32.08       32.01      4.57 o 
  -4   3  10        1.71        2.29      2.45 o 
  -3   3  10       54.32       51.93      5.55 o 
  -2   3  10        0.47        0.16      1.47 o 
  -1   3  10      901.69      969.94     63.77 o 
   0   3  10      745.20      786.55     18.21 o 
   1   3  10      106.21      116.71      4.72 o 
   2   3  10      221.09      223.50      8.00 o 
   3   3  10       27.58       28.26      2.51 o 
   4   3  10        0.62        0.00      0.73 o 
   5   3  10      293.24      313.14      7.97 o 
   6   3  10       42.28       46.39      3.76 o 
   7   3  10      226.46      252.13      8.06 o 
   8   3  10       12.32       16.59      3.51 o 
   9   3  10        0.43        1.31      1.80 o 
  -4   4  10        2.97        3.92      2.61 o 
  -3   4  10       79.15       88.03      7.51 o 
  -2   4  10       86.76       94.23      7.35 o 
  -1   4  10      327.54      354.72     12.90 o 
   0   4  10      472.51      484.65     18.05 o 
   1   4  10      476.25      509.01      9.98 o 
   2   4  10      173.28      171.34      5.79 o 
   3   4  10        1.72        3.53      1.21 o 
   4   4  10      123.31      117.08      8.41 o 
   5   4  10      117.38      123.59      5.21 o 
   6   4  10       14.39       13.33      2.20 o 
   7   4  10       15.38       17.61      3.35 o 
   8   4  10       25.32       24.82      3.92 o 
   9   4  10       56.70       60.59      5.88 o 
  10   4  10      177.53      172.30     10.13 o 
  -3   5  10        2.87        0.00      1.63 o 
  -2   5  10        0.25        0.00      1.31 o 
  -1   5  10       52.43       66.63      6.04 o 
   0   5  10       26.05       29.40      4.25 o 
   1   5  10     1633.08     1713.43     24.99 o 
   2   5  10     1942.17     2008.21     20.12 o 
   3   5  10      104.75       93.91      5.88 o 
   4   5  10       76.07       70.39      3.96 o 
   5   5  10       17.47       18.51      2.42 o 
   6   5  10        4.63        4.21      1.53 o 
   7   5  10       17.59       15.69      2.54 o 
   8   5  10      319.23      337.73     12.41 o 
   9   5  10       60.69       63.04      5.88 o 
  -3   6  10        8.72       13.88      3.92 o 
  -2   6  10       11.33       12.09      3.43 o 
  -1   6  10        3.24        0.98      1.31 o 
   0   6  10       15.59       12.90      3.27 o 
   1   6  10        0.21        0.82      1.31 o 
   2   6  10      383.13      376.35     11.60 o 
   3   6  10        9.29       15.24      2.23 o 
   4   6  10      383.90      380.21      9.25 o 
   5   6  10       44.73       43.31      8.82 o 
   6   6  10        7.43        4.32      1.65 o 
   7   6  10       70.25       66.96      5.55 o 
   8   6  10      156.29      151.88      8.49 o 
   9   6  10       13.07       15.84      3.59 o 
  10   6  10       25.53       38.71      5.39 o 
  -3   7  10       10.43       10.94      3.92 o 
  -2   7  10       34.14       32.50      5.23 o 
  -1   7  10        0.56        1.63      1.80 o 
   0   7  10      132.05      134.57      8.82 o 
   1   7  10      162.89      145.19      8.66 o 
   2   7  10      923.21      697.35     18.13 o 
   3   7  10      535.57      559.73     16.74 o 
   4   7  10     1619.88     1614.69    134.41 o 
   5   7  10       92.68       95.37      8.41 o 
   6   7  10       58.73       49.81      4.74 o 
   7   7  10      137.28      146.82      8.17 o 
   8   7  10       21.74       14.21      3.27 o 
   9   7  10       77.71       82.15      6.86 o 
  10   7  10      142.23      164.29      9.80 o 
  -2   8  10        1.44        0.00      1.47 o 
  -1   8  10        1.27        0.00      1.63 o 
   0   8  10       42.58       32.66      4.90 o 
   1   8  10      261.67      256.40     12.09 o 
   2   8  10       38.10       47.20      5.23 o 
   3   8  10       13.38        9.96      2.78 o 
   4   8  10      469.33      454.50     14.70 o 
   5   8  10       20.49       21.39      3.76 o 
   6   8  10       18.67       23.52      3.92 o 
   7   8  10        6.47        7.68      2.61 o 
   8   8  10       40.18       43.77      4.90 o 
   9   8  10      151.93      170.01      9.80 o 
  10   8  10        0.41        0.00      1.63 o 
  -1   9  10       55.22       50.46      6.70 o 
   0   9  10        0.77        1.96      2.29 o 
   1   9  10       78.91       51.44      5.88 o 
   2   9  10        0.18        0.00      1.14 o 
   3   9  10        0.01        1.96      1.80 o 
   4   9  10      446.67      448.95     15.19 o 
   5   9  10      172.99      171.97      9.47 o 
   6   9  10      929.44      860.83     20.90 o 
   7   9  10       29.39       24.33      4.08 o 
   8   9  10       24.51       27.11      4.57 o 
   9   9  10        4.17        4.25      2.61 o 
   0  10  10        0.09        0.49      2.12 o 
   1  10  10       12.06       19.27      4.41 o 
   2  10  10       41.38       30.54      4.90 o 
   3  10  10       56.80       38.22      5.23 o 
   4  10  10      166.71      139.63      8.98 o 
   5  10  10       30.45       22.70      4.08 o 
   6  10  10      272.97      259.18     12.09 o 
   7  10  10      415.24      406.49     15.19 o 
   8  10  10      110.81      123.96      8.66 o 
   9  10  10        1.54        2.12      1.96 o 
   2  11  10        0.03        0.82      1.80 o 
   3  11  10       33.13       23.52      4.57 o 
   4  11  10        6.74        5.72      2.61 o 
   5  11  10       28.40       34.30      5.06 o 
   6  11  10        4.28        7.02      2.94 o 
   7  11  10       14.87       14.21      4.25 o 
   8  11  10      242.09      284.66     13.39 o 
   4  12  10       46.39       50.63      6.04 o 
   5  12  10        3.64        5.39      2.94 o 
   6  12  10        0.35        1.63      2.12 o 
  -2  -5  11       13.13       12.74      4.25 o 
  -1  -5  11        4.69        0.00      1.63 o 
   0  -5  11        4.29        5.72      3.10 o 
   1  -5  11        0.03        0.00      1.63 o 
   2  -5  11       16.60        9.96      3.76 o 
  -3  -4  11       81.07       87.05      8.66 o 
  -2  -4  11      115.77       98.97      8.82 o 
  -1  -4  11       13.17       20.74      4.74 o 
   0  -4  11        7.99        4.08      2.29 o 
   1  -4  11       29.19       22.21      4.74 o 
   2  -4  11      118.04      119.87      9.31 o 
   3  -4  11       61.39       58.14      6.70 o 
   4  -4  11        1.11        4.41      2.78 o 
  -4  -3  11       11.57       14.86      4.41 o 
  -3  -3  11        8.96       10.94      3.76 o 
  -2  -3  11      103.23      120.20      9.47 o 
  -1  -3  11        4.07        2.78      2.29 o 
   0  -3  11        0.14        0.00      0.98 o 
   1  -3  11      207.37      249.54     12.90 o 
   2  -3  11        7.63        7.84      3.27 o 
   3  -3  11       94.60       85.90      7.84 o 
   4  -3  11      168.51      152.05     10.62 o 
   5  -3  11      108.00      101.74      8.98 o 
  -3  -2  11       33.30       32.34      5.55 o 
  -2  -2  11        8.47        7.35      2.94 o 
  -1  -2  11      120.38      100.93      8.17 o 
   0  -2  11       63.45       64.02      6.53 o 
   1  -2  11        9.13        6.53      2.78 o 
   2  -2  11       21.23       19.92      4.25 o 
   3  -2  11       14.30       10.13      3.43 o 
   4  -2  11       13.34       15.51      3.92 o 
   5  -2  11       72.12       84.60      8.00 o 
   6  -2  11       18.19       16.49      4.57 o 
  -3  -1  11       17.72       18.62      4.41 o 
  -1  -1  11       94.13      104.68      8.00 o 
   0  -1  11       18.78       21.88      4.25 o 
   1  -1  11       59.71       55.85      5.88 o 
   2  -1  11      401.23      384.61     15.19 o 
   3  -1  11        1.62        0.00      1.14 o 
   4  -1  11       12.77        9.64      3.10 o 
   5  -1  11        7.62        9.64      3.43 o 
   6  -1  11        7.11        0.98      2.12 o 
   7  -1  11      291.16      284.33     15.19 o 
  -1   0  11      109.96      111.38      8.00 o 
   0   0  11        0.01        0.00      1.14 o 
   1   0  11       68.62       55.20      5.72 o 
   2   0  11       12.05       14.53      3.59 o 
   3   0  11       17.84       22.86      4.41 o 
   4   0  11       13.59       15.19      3.92 o 
   5   0  11       29.94       34.62      5.55 o 
   6   0  11        4.96        5.72      2.78 o 
   7   0  11       89.04       82.80      8.17 o 
   8   0  11       56.03       52.75      7.68 o 
  -1   1  11      224.91      225.21     10.94 o 
   0   1  11      172.92      171.64      9.64 o 
   1   1  11       12.25       13.56      3.43 o 
   2   1  11       46.43       54.38      5.72 o 
   3   1  11      113.47       89.66      7.35 o 
   4   1  11      117.77      123.61      7.43 o 
   5   1  11      179.14      183.88     14.05 o 
   6   1  11      108.00      127.46     12.17 o 
   7   1  11       11.08        9.76      2.11 o 
   8   1  11      138.29      151.27     10.86 o 
  -3   2  11        0.98        0.33      1.80 o 
  -2   2  11      151.61      172.25      6.52 o 
  -1   2  11       18.24       23.23      2.71 o 
   0   2  11       12.40        9.63      1.90 o 
   1   2  11       16.94       19.06      2.23 o 
   2   2  11       31.20       23.00      2.32 o 
   3   2  11       10.59       12.10      1.90 o 
   4   2  11      336.72      365.22     12.74 o 
   5   2  11       87.95       98.71      4.68 o 
   6   2  11       25.57       23.90      2.78 o 
   7   2  11      334.56      369.91     14.45 o 
   8   2  11      209.35      228.73      8.27 o 
   9   2  11        5.10        5.02      2.12 o 
  -3   3  11        2.02        2.45      2.29 o 
  -2   3  11      283.45      347.86     13.39 o 
  -1   3  11      207.03      209.97     14.37 o 
   0   3  11     1584.94     1693.27     63.45 o 
   1   3  11       96.36      108.34      4.81 o 
   2   3  11        0.56        2.04      1.04 o 
   3   3  11      182.12      183.14     12.00 o 
   4   3  11       41.86       39.38      2.96 o 
   5   3  11      184.18      174.16      7.68 o 
   6   3  11       47.45       39.70      6.04 o 
   7   3  11       12.03       10.65      2.27 o 
   8   3  11       40.05       38.35      3.75 o 
   9   3  11        7.52        7.84      2.94 o 
  -2   4  11       32.75       33.64      4.90 o 
  -1   4  11      194.42      196.63     10.13 o 
   0   4  11      133.32      139.27     10.94 o 
   1   4  11      244.10      251.00     10.78 o 
   2   4  11       11.48       17.32      2.28 o 
   3   4  11        2.16        1.96      1.18 o 
   4   4  11      227.13      207.04      8.08 o 
   5   4  11      399.87      422.60     10.78 o 
   6   4  11      175.34      183.13      6.78 o 
   7   4  11       45.25       48.97      8.41 o 
   8   4  11      126.93      131.10     12.98 o 
   9   4  11        8.72       11.11      3.27 o 
  -3   5  11       35.85       34.95      5.55 o 
  -2   5  11        0.04        0.00      1.14 o 
  -1   5  11        4.75        8.33      2.94 o 
   0   5  11        7.83        4.90      2.29 o 
   1   5  11      910.94      936.18     26.29 o 
   2   5  11      952.66      989.37     14.75 o 
   3   5  11      411.89      396.50      9.44 o 
   4   5  11      108.16      106.28      4.98 o 
   5   5  11      291.96      286.65     23.44 o 
   6   5  11       17.57       20.68      2.72 o 
   7   5  11        9.46        6.04      1.84 o 
   8   5  11       27.59       25.64      4.08 o 
   9   5  11       18.69       15.02      3.59 o 
  -3   6  11        0.23        0.49      2.12 o 
  -2   6  11       26.17       31.85      5.23 o 
  -1   6  11        4.90        4.08      2.29 o 
   0   6  11       76.82       66.14      6.21 o 
   1   6  11       17.71       19.11      3.76 o 
   2   6  11      123.47      120.88      8.33 o 
   3   6  11      315.30      329.77      8.79 o 
   4   6  11      322.78      334.52     12.58 o 
   5   6  11       46.94       46.43      5.88 o 
   6   6  11       14.70       19.64      2.74 o 
   7   6  11        6.89        8.14      2.07 o 
   8   6  11       48.18       50.46      5.23 o 
   9   6  11       16.02       19.76      4.08 o 
  -1   7  11       13.06        9.31      3.10 o 
   0   7  11      162.54      138.65      9.15 o 
   1   7  11        0.23        0.65      1.47 o 
   2   7  11      328.55      285.80     12.09 o 
   3   7  11       85.83       90.03      4.83 o 
   4   7  11      216.63      233.78      8.41 o 
   5   7  11     1356.86     1376.63     70.96 o 
   6   7  11      205.85      201.11     16.74 o 
   7   7  11        0.66        1.47      1.80 o 
   8   7  11      112.45      114.97      7.84 o 
   9   7  11       14.79       14.05      3.59 o 
  -1   8  11        2.41        2.29      2.29 o 
   0   8  11        5.21        0.00      1.63 o 
   1   8  11      131.24      148.13      9.47 o 
   2   8  11       23.54       24.01      4.25 o 
   3   8  11        8.66        3.43      2.12 o 
   4   8  11      289.43      298.91     12.09 o 
   5   8  11      163.73      156.22     11.60 o 
   6   8  11       97.11      101.58      7.19 o 
   7   8  11        7.70        9.80      2.94 o 
   8   8  11       18.78       25.97      4.41 o 
   9   8  11        2.24        1.31      1.96 o 
   0   9  11       83.95       78.55      7.51 o 
   1   9  11       56.58       57.16      6.21 o 
   2   9  11        3.42        4.08      2.45 o 
   3   9  11        0.62        2.61      1.96 o 
   4   9  11        0.51        0.00      1.14 o 
   5   9  11        2.59        0.49      1.47 o 
   6   9  11       37.56       25.48      4.25 o 
   8   9  11      295.97      349.82     14.05 o 
   9   9  11       80.54       85.25      7.35 o 
   1  10  11       18.90       11.60      3.76 o 
   2  10  11       16.47       15.68      4.08 o 
   3  10  11       48.14       40.18      5.55 o 
   4  10  11        0.66        2.94      2.12 o 
   5  10  11        1.51        0.00      1.47 o 
   6  10  11       12.23       12.90      3.43 o 
   7  10  11      301.99      295.60     13.23 o 
   8  10  11        3.40       10.78      3.59 o 
   3  11  11       19.42       17.15      4.25 o 
   4  11  11       14.16       15.35      3.92 o 
   7  11  11       47.62       48.34      6.04 o 
  -1  -4  12        0.28        0.16      1.80 o 
   0  -4  12        0.46        1.31      1.96 o 
   1  -4  12        9.91       10.45      3.59 o 
   2  -4  12       47.83       44.91      6.53 o 
   3  -4  12       68.61       82.31      8.33 o 
  -2  -3  12        0.00        0.00      1.63 o 
  -1  -3  12       10.67        2.61      2.45 o 
   0  -3  12       58.33       68.43      7.35 o 
   1  -3  12       50.14       41.65      6.21 o 
   2  -3  12      154.82      160.70     11.11 o 
   3  -3  12      136.75      134.90     10.29 o 
   4  -3  12        0.14        0.00      2.12 o 
  -2  -2  12        0.12        0.82      1.96 o 
  -1  -2  12      134.13      135.22      9.96 o 
   0  -2  12        0.53        1.31      1.80 o 
   1  -2  12        1.85        1.47      1.96 o 
   2  -2  12        6.53       11.27      3.76 o 
   3  -2  12        0.07        0.00      1.63 o 
   4  -2  12      411.94      412.53     17.64 o 
   5  -2  12      113.94      127.88     10.29 o 
  -2  -1  12        2.04        2.61      2.12 o 
  -1  -1  12        0.08        0.00      1.63 o 
   0  -1  12        0.35        3.10      2.29 o 
   1  -1  12       77.95       66.31      6.86 o 
   2  -1  12       28.95       25.31      4.90 o 
   3  -1  12      159.76      165.11     10.78 o 
   4  -1  12       17.02       19.43      4.41 o 
   5  -1  12       26.08       26.62      5.39 o 
   6  -1  12       14.95       17.15      4.57 o 
  -2   0  12        5.52        5.23      2.94 o 
  -1   0  12      111.85      122.65      8.98 o 
   0   0  12       86.06       94.07      7.84 o 
   1   0  12       74.63       63.37      6.37 o 
   2   0  12      210.69      209.86     11.60 o 
   3   0  12      154.91      176.71     10.94 o 
   4   0  12        9.94        8.17      3.10 o 
   5   0  12      261.61      238.28     13.39 o 
   6   0  12        1.77        1.47      2.45 o 
   7   0  12      135.52      135.55     10.94 o 
  -2   1  12        0.03        0.00      1.47 o 
  -1   1  12      384.57      423.64     15.84 o 
   0   1  12        2.90        4.57      2.29 o 
   1   1  12       45.35       47.52      5.55 o 
   2   1  12      277.15      277.47     13.07 o 
   3   1  12       53.01       40.67      5.72 o 
   4   1  12        0.15        0.33      1.63 o 
   5   1  12       50.40       51.93      6.37 o 
   6   1  12       37.28       38.87      6.21 o 
   7   1  12        8.82       14.53      4.41 o 
   8   1  12        3.05        6.86      3.59 o 
  -1   2  12       56.70       62.06      6.21 o 
   0   2  12      141.11      155.15      9.31 o 
   1   2  12       34.53       34.79      5.06 o 
   2   2  12       44.44       37.56      4.57 o 
   3   2  12       76.38       73.68      3.93 o 
   4   2  12       68.76       90.12      4.47 o 
   5   2  12      176.45      196.19     10.29 o 
   6   2  12        4.15        2.22      1.36 o 
   7   2  12       48.80       49.74      5.72 o 
   8   2  12       82.21       86.53     11.84 o 
  -3   3  12        4.41        3.76      2.78 o 
  -2   3  12       96.96      105.66      7.84 o 
  -1   3  12      107.64      114.79      6.45 o 
   0   3  12      130.24      144.93      5.98 o 
   1   3  12      673.66      671.62     28.01 o 
   2   3  12      416.48      401.24      9.38 o 
   3   3  12      154.95      156.52      9.55 o 
   4   3  12      299.47      266.64     25.80 o 
   5   3  12        0.51        0.39      0.99 o 
   6   3  12      189.37      187.45     10.37 o 
   7   3  12       27.64       29.20      3.34 o 
   8   3  12      101.57      113.66      6.03 o 
  -3   4  12       40.42       44.58      6.04 o 
  -2   4  12       83.82      101.09      8.00 o 
  -1   4  12        9.95       12.41      3.43 o 
   0   4  12       77.78       77.34      4.44 o 
   1   4  12      402.70      417.82     12.82 o 
   2   4  12       17.47       14.73      2.31 o 
   3   4  12       30.27       31.37      2.93 o 
   4   4  12        2.16        3.81      1.96 o 
   5   4  12      287.09      257.25      7.99 o 
   6   4  12       14.65       18.75      2.71 o 
   7   4  12       87.24       98.05      6.53 o 
   8   4  12        2.42        2.12      2.20 o 
   9   4  12       54.43       64.35      6.21 o 
  -2   5  12        7.84        7.19      3.10 o 
  -1   5  12        4.85        8.98      3.10 o 
   0   5  12       12.62       15.84      3.59 o 
   1   5  12       24.19       28.04      3.00 o 
   2   5  12       10.31       13.59      2.28 o 
   3   5  12      272.58      270.67     13.47 o 
   4   5  12      323.20      299.52     11.11 o 
   5   5  12      352.10      313.43      9.31 o 
   6   5  12       38.91       53.19      4.04 o 
   7   5  12       80.60       84.16      5.06 o 
   8   5  12      243.70      246.51     12.74 o 
   9   5  12      180.38      204.96     10.62 o 
  -1   6  12       95.59      121.18      8.98 o 
   0   6  12        9.26        8.17      3.10 o 
   1   6  12       14.03       17.47      3.59 o 
   2   6  12        7.43        6.70      1.80 o 
   3   6  12       16.93       20.12      2.66 o 
   4   6  12      259.92      250.33     15.02 o 
   5   6  12       20.83       19.84      2.78 o 
   6   6  12       18.77       17.55      2.71 o 
   7   6  12      293.51      303.22     13.39 o 
   8   6  12      347.75      367.89     14.86 o 
   9   6  12        4.65        4.41      2.61 o 
  -1   7  12        1.10        0.65      1.96 o 
   0   7  12        6.36        9.31      3.27 o 
   1   7  12       19.63       13.39      3.59 o 
   2   7  12       84.39       83.29      6.86 o 
   3   7  12       92.87       92.75      5.08 o 
   4   7  12        4.18        2.90      1.49 o 
   5   7  12        1.02        0.30      1.13 o 
   6   7  12       33.51       30.50      5.88 o 
   7   7  12        3.71        9.14      2.31 o 
   8   7  12        1.36        0.00      1.63 o 
   9   7  12       35.73       29.07      4.74 o 
   0   8  12       17.49       24.82      4.90 o 
   1   8  12        5.33        4.90      2.78 o 
   2   8  12        4.61        4.57      2.45 o 
   3   8  12       10.49        6.04      2.45 o 
   4   8  12       40.57       40.50      4.90 o 
   5   8  12       14.97       16.28      3.02 o 
   6   8  12        7.02        5.83      2.00 o 
   7   8  12       52.19       61.57      6.04 o 
   8   8  12        6.74       10.45      3.27 o 
   9   8  12        6.81        5.55      2.78 o 
   1   9  12        4.81        4.25      2.61 o 
   2   9  12        0.29        0.00      1.47 o 
   3   9  12       19.64       18.78      4.08 o 
   4   9  12       11.64       12.09      3.43 o 
   5   9  12       26.24       16.17      3.59 o 
   6   9  12        4.11        8.17      2.94 o 
   8   9  12      147.94      184.38     10.45 o 
   2  10  12       14.59       14.86      4.08 o 
   3  10  12       16.14       18.29      4.08 o 
   4  10  12       35.44       33.15      5.23 o 
   5  10  12       30.99       32.99      5.06 o 
   6  10  12        0.04        0.16      1.47 o 
   7  10  12       49.86       59.94      6.37 o 
   8  10  12       79.34       96.36      8.00 o 
   4  11  12       13.56       13.23      3.92 o 
   5  11  12       16.79       17.96      4.41 o 
   6  11  12       20.15       17.31      4.25 o 
   0  -3  13       49.90       38.54      6.37 o 
   1  -3  13       35.94       33.97      5.88 o 
   2  -3  13       79.36       81.98      8.33 o 
   0  -2  13       86.60       89.66      8.49 o 
   1  -2  13        1.96        3.43      2.45 o 
   4  -2  13        5.63        8.17      3.43 o 
  -1  -1  13       74.20       61.73      7.02 o 
   0  -1  13       19.60       25.15      5.06 o 
   1  -1  13      266.79      267.02     14.05 o 
   2  -1  13      120.65      108.93      9.15 o 
   3  -1  13        5.59        8.49      3.43 o 
   4  -1  13       27.25       24.82      5.23 o 
   5  -1  13       21.15       19.43      4.90 o 
  -2   0  13        0.37        0.16      1.96 o 
  -1   0  13        1.00        0.82      1.96 o 
   0   0  13        0.10        0.82      1.96 o 
   1   0  13      320.45      304.91     14.70 o 
   2   0  13       19.50       12.25      3.92 o 
   3   0  13      127.81      149.76     10.62 o 
   4   0  13       59.31       62.06      7.02 o 
   5   0  13       30.76       28.25      5.55 o 
   6   0  13      125.16      135.71     10.94 o 
  -2   1  13        0.47        0.00      1.80 o 
  -1   1  13       43.36       45.40      6.21 o 
   0   1  13        6.61        5.23      2.94 o 
   1   1  13        5.91        4.41      2.61 o 
   2   1  13       71.59       84.76      7.68 o 
   3   1  13       80.52       59.61      6.70 o 
   4   1  13       19.67       18.13      4.41 o 
   5   1  13      186.63      178.67     11.92 o 
   6   1  13       44.11       48.01      7.02 o 
   7   1  13       39.84       51.93      7.68 o 
  -2   2  13        3.60        5.23      2.78 o 
  -1   2  13        3.84        2.78      2.29 o 
   0   2  13       15.29       15.19      3.92 o 
   1   2  13        2.61        2.94      2.12 o 
   2   2  13       15.27       21.56      4.57 o 
   3   2  13      125.49      126.90      9.31 o 
   4   2  13      453.39      422.98     17.47 o 
   5   2  13      205.38      209.86     12.74 o 
   6   2  13        3.26        4.90      2.94 o 
   7   2  13       24.69       18.62      4.90 o 
  -1   3  13       13.87       13.88      3.76 o 
   0   3  13      109.15      108.11      8.17 o 
   1   3  13        4.41        4.10      1.53 o 
   2   3  13        0.12        0.00      1.06 o 
   3   3  13       14.85       22.26      2.74 o 
   4   3  13       36.78       37.24      5.72 o 
   5   3  13      218.83      234.51     27.11 o 
   6   3  13      137.73      142.84     10.37 o 
   7   3  13        2.43        4.29      1.72 o 
   8   3  13        0.51        1.31      1.45 o 
  -2   4  13       26.83       25.64      4.74 o 
  -1   4  13       11.38       10.78      3.27 o 
   0   4  13        0.08        0.91      1.25 o 
   1   4  13       48.64       43.02      3.63 o 
   2   4  13        2.75        2.22      1.32 o 
   3   4  13       66.72       72.03      4.32 o 
   4   4  13       55.51       48.15      3.92 o 
   5   4  13       25.95       24.09      2.90 o 
   6   4  13        1.01        3.06      1.60 o 
   7   4  13      198.04      200.31     12.25 o 
   8   4  13       12.33       14.31      2.83 o 
  -1   5  13        0.43        1.31      2.12 o 
   0   5  13       14.77       14.86      3.59 o 
   1   5  13       35.99       42.51      3.67 o 
   2   5  13        0.16        2.53      1.32 o 
   3   5  13        5.96        4.72      1.69 o 
   4   5  13        3.65        4.01      1.49 o 
   5   5  13       88.13       75.45      5.88 o 
   6   5  13        3.61        2.09      1.49 o 
   7   5  13      112.67      115.20      6.37 o 
   8   5  13       50.40       47.00     10.04 o 
  -1   6  13        4.09        5.23      2.94 o 
   0   6  13       63.67       74.14      7.02 o 
   1   6  13      227.74      209.53     10.94 o 
   2   6  13      112.28      113.18      7.84 o 
   3   6  13        0.14        0.00      1.01 o 
   4   6  13      124.11      126.46      6.29 o 
   5   6  13        3.18        2.04      1.60 o 
   6   6  13       63.68       59.74      4.47 o 
   7   6  13       14.51       15.48      2.87 o 
   8   6  13        7.70        4.17      2.00 o 
   0   7  13       10.45        6.70      2.94 o 
   1   7  13        0.45        1.96      1.80 o 
   2   7  13      103.95      107.13      8.00 o 
   3   7  13       83.46       91.62      7.19 o 
   4   7  13        3.11        2.53      1.55 o 
   5   7  13        4.72        5.03      1.90 o 
   6   7  13        0.00        0.19      1.18 o 
   7   7  13        0.56        0.91      1.37 o 
   8   7  13      169.18      191.40     10.45 o 
   1   8  13       32.11       33.97      5.39 o 
   2   8  13       23.18       23.68      4.57 o 
   3   8  13        4.38        4.25      2.29 o 
   4   8  13      203.35      193.20     10.62 o 
   5   8  13       11.66       12.20      2.94 o 
   6   8  13      143.88      164.28      7.34 o 
   7   8  13      131.51      144.21      9.15 o 
   8   8  13        0.22        0.00      1.80 o 
   2   9  13       31.03       34.30      5.55 o 
   3   9  13        2.35        5.72      2.78 o 
   4   9  13       10.91       13.23      3.59 o 
   5   9  13       44.91       29.72      4.57 o 
   6   9  13      114.84      108.28      8.17 o 
   7   9  13       32.48       25.64      4.57 o 
   8   9  13       15.76       16.98      4.25 o 
   3  10  13        2.19        2.61      2.12 o 
   4  10  13       11.06       11.11      3.59 o 
   5  10  13       32.64       28.42      4.90 o 
   6  10  13       30.62       26.95      4.74 o 
   0  -1  14        6.39        5.39      2.94 o 
   1  -1  14      166.78      195.65     12.74 o 
   2  -1  14        0.23        3.76      2.78 o 
   3  -1  14       19.57       22.54      5.39 o 
   4  -1  14       58.24       67.94      7.84 o 
  -1   0  14       56.90       59.45      7.19 o 
   0   0  14      198.04      213.78     12.90 o 
   1   0  14        9.91       12.09      3.92 o 
   2   0  14       12.57       12.25      4.08 o 
   3   0  14       34.30       22.54      5.23 o 
   4   0  14       68.53       59.45      7.19 o 
   5   0  14      141.41      167.56     12.25 o 
  -1   1  14       26.24       42.79      6.21 o 
   0   1  14       12.12       16.49      4.41 o 
   1   1  14        2.66        4.57      2.78 o 
   2   1  14      167.12      181.93     11.76 o 
   3   1  14      132.98      112.69      9.47 o 
   4   1  14       13.87       12.90      4.25 o 
   5   1  14        1.39        2.45      2.61 o 
   6   1  14       66.99       71.37      8.17 o 
   0   2  14       12.45       15.68      4.08 o 
   1   2  14       91.57       92.76      8.17 o 
   2   2  14       84.34       89.99      8.17 o 
   3   2  14       14.71       17.47      4.57 o 
   4   2  14       46.75       34.79      5.88 o 
   5   2  14       23.96       33.32      6.21 o 
   6   2  14        7.50       11.60      4.08 o 
   0   3  14       62.82       64.67      6.86 o 
   1   3  14        2.35        2.12      2.45 o 
   2   3  14       10.81       15.68      4.25 o 
   3   3  14      145.76      133.43      9.96 o 
   4   3  14      193.91      216.72     12.90 o 
   5   3  14       38.77       47.03      6.86 o 
   6   3  14        2.95        7.19      3.43 o 
   7   3  14       54.10       65.98      8.00 o 
   1   4  14        0.19        0.17      1.21 o 
   2   4  14       10.57       10.38      2.23 o 
   3   4  14       22.77       20.74      2.86 o 
   4   4  14       19.22       23.12      2.93 o 
   5   4  14        0.56        0.37      1.21 o 
   6   4  14       60.52       58.57     11.51 o 
   7   4  14      190.62      194.81     15.60 o 
   0   5  14        7.91        9.80      3.43 o 
   1   5  14       48.45       50.46      5.55 o 
   2   5  14        8.55       13.43      2.42 o 
   3   5  14       27.41       29.91      3.34 o 
   4   5  14       15.00       10.75      2.31 o 
   5   5  14      173.84      179.65      9.15 o 
   6   5  14      156.72      190.18      7.69 o 
   7   5  14        2.80        1.31      1.53 o 
   0   6  14        7.85        1.14      2.12 o 
   1   6  14       79.95       85.09      7.35 o 
   2   6  14       29.62       28.25      4.57 o 
   3   6  14        2.00        2.95      1.67 o 
   4   6  14       57.55       54.87      4.23 o 
   5   6  14       71.45       89.19      5.38 o 
   6   6  14       52.01       60.40      4.58 o 
   7   6  14       13.73       15.77      2.96 o 
   8   6  14       86.51      113.12     12.41 o 
   1   7  14      180.43      174.58     10.78 o 
   2   7  14        5.49        4.25      2.29 o 
   3   7  14       79.33       74.14      6.70 o 
   4   7  14       64.07       66.84      4.74 o 
   5   7  14        6.50        6.02      1.96 o 
   6   7  14       17.68       16.35      2.94 o 
   7   7  14       19.05       23.04      3.49 o 
   2   8  14        0.72        5.72      2.78 o 
   3   8  14        8.29       12.58      3.59 o 
   4   8  14        0.14        0.49      1.63 o 
   5   8  14        7.17        5.86      2.08 o 
   6   8  14       14.18       19.66      4.25 o 
   7   8  14        6.96       12.17      3.35 o 
   4   9  14        0.14        0.00      1.63 o 
   5   9  14       55.42       58.63      6.37 o 
   6   9  14       49.93       51.90      4.67 o 
   1   1  15       11.77        8.00      3.76 o 
   2   1  15       60.79       56.83      7.51 o 
   3   1  15       62.56       70.06      8.00 o 
   4   1  15       20.10       21.07      5.23 o 
   1   2  15      105.58       95.05      8.82 o 
   2   2  15       69.23       73.49      7.84 o 
   3   2  15        7.18        5.88      3.10 o 
   4   2  15        4.92        0.82      2.45 o 
   5   2  15       30.66       31.85      6.21 o 
   1   3  15       40.29       56.51      6.86 o 
   2   3  15       15.57       15.84      4.41 o 
   3   3  15       11.97        7.35      3.43 o 
   4   3  15        3.44        1.31      2.29 o 
   5   3  15       68.69       55.04      7.68 o 
   6   3  15       74.16       59.77      8.00 o 
   1   4  15        1.18        0.00      1.63 o 
   2   4  15       17.67       16.17      4.25 o 
   3   4  15        0.18        0.16      2.12 o 
   4   4  15       21.25       18.94      4.90 o 
   5   4  15       87.75       96.36      9.31 o 
   6   4  15        5.13        3.43      2.78 o 
   1   5  15       79.70       90.31      7.51 o 
   2   5  15        0.93        0.00      1.21 o 
   3   5  15        9.68       14.76      2.70 o 
   4   5  15       15.64       20.47      2.93 o 
   5   5  15        5.98        7.65      2.11 o 
   6   5  15       67.63       73.79      5.10 o 
   2   6  15       66.59       72.35      6.86 o 
   3   6  15       13.95       12.36      2.59 o 
   4   6  15        3.19        3.77      1.72 o 
   5   6  15       24.23       26.36      3.41 o 
   6   6  15       13.11       17.08      2.99 o 
   3   7  15        0.94        3.76      2.45 o 
   4   7  15       27.46       28.54      3.52 o 
   5   7  15        7.57        7.25      2.17 o 
   6   7  15       33.42       35.96      4.82 o 
   5   8  15        2.29        1.70      1.69 o 
                                                 
